# Supplementary material for: Whole-Genome Resequencing to Study Brucellosis Susceptibility in Sheep
Source: Front Genet. 2021 Jul 8;12:653927. doi: 10.3389/fgene.2021.653927 (PMC8297390; doi:10.3389/fgene.2021.653927)
Supplement: Supplementary file 1 [file Data_Sheet_1.xlsx]

## Sheet: Table S1
Sample	Experimental sheep ear tag	Immunization time	14th day after immunization				1 month after immunization				2 month after immunization				3 month after immunization				4 month after immunization				5 month after immunization				6 month after immunization				7 month after immunization				8 month after immunization				9 month after immunization				10 month after immunization
			Time	Experimental serum number	Judgement result	Antibody titer	Time	Experimental serum number	Judgement result	Antibody titer	Time	Experimental serum number	Judgement result	Antibody titer	Time	Experimental serum number	Judgement result	Antibody titer	Time	Experimental serum number	Judgement result	Antibody titer	Time	Experimental serum number	Judgement result	Antibody titer	Time	Experimental serum number	Judgement result	Antibody titer	Time	Experimental serum number	Judgement result	Antibody titer	Time	Experimental serum number	Judgement result	Antibody titer	Time	Experimental serum number	Judgement result	Antibody titer	Time	Experimental serum number	Judgement result	Antibody titer
DRG2	B601070	2017-08-06	2017-08-20	3--2--14	＋	0	2017-09-05	3--2--17	＋	0	2017-10-10	3--2--26	－	0	2017-11-11	3-2--22	-	0	2017-12-11	3-2-23	-	0	2018-01-12	3-2-27	-	0	2018-02-10	3-2-25	-	0	2018-03-02	3-2-27	-	0	2018-04-11	3-2-2	-	0	2018-04-24	3-2-12	-	0	2018.6.4	3-2-18	-	0
DRG3	A510172	2017-08-06	2017-08-20	3--3--23	＋	25	2017-09-05	3--3--29	＋	25	2017-10-10	3--3--5	－	0	2017-11-11	3-3--6	-	0	2017-12-11	3-3-4	-	0	2018-01-12	3-3-12	-	0	2018-02-10	3-3-22	-	0	2018-03-02	3-3-21	-	0	2018-04-11	3-3-3	-	0	2018-04-24	3-3-8	-	0	2018.6.4	3-3-21	-	0
DRG4	H510196	2017-08-06	2017-08-20	3--4--6	＋	0	2017-09-05	3--4--18	±	0	2017-10-10	3--4--2	－	0	2017-11-11	3-4--32	-	0	2017-12-11	3-4-34	-	0	2018-01-12	3-2-29	-	0	2018-02-10	3-4-18	-	0	2018-03-02	3-4-7	-	0	2018-04-11	3-4-4	-	0	2018-04-24	3-4-3	-	0	2018.6.4	3-4-11	-	0
DRG5	A602305	2017-08-06	2017-08-20	3--5--31	＋	0	2017-09-05	3--5--7	＋	50	2017-10-10	3--5--1	－	0	2017-11-11	3-5--8	-	0	2017-12-11	3-5-21	-	0	2018-01-12	3-5-30	-	0	2018-02-10	3-5-16	-	0	2018-03-02	3-5-25	-	0	2018-04-11	3-5-5	-	0	2018-04-24	3-5-30	-	0	2018.6.4	3-5-14	-	0
DRG6	A602095	2017-08-06	2017-08-20	3--10--6	＋	0	2017-09-05	3--10--8	＋	0	2017-10-10	3--10--32	－	0	2017-11-11	3-10--7	-	0	2017-12-11	3-10-2	-	0	2018-01-12	3-10-4	-	0	2018-02-10	3-10-14	-	0	2018-03-02	3-10-19	-	0	2018-04-11	3-10-10	-	0	2018-04-24	3-10-3	-	0	2018.6.4	3-10-28	-	0
DRG7	B603332	2017-08-05	2017-08-19	4--2--6	±	0	2017-09-06	4--2--8	＋	0	2017-10-10	4--2--1	－	0	2017-11-11	4-2--7	-	0	2017-12-11	4-2-1	-	0	2018-01-11	4-2-1	-	0	2018-02-10	4-2-19	-	0	2018-03-02	4-2-4	-	0	2018-04-11	4-2-2	-	0	2018-04-24	4-2-7	-	0	2018.6.4	4-2-5	-	0
DRG8	A603888	2017-08-05	2017-08-19	4--3--27	－	0	2017-09-06	4--3--17	－	0	2017-10-10	4--3--15	－	0	2017-11-11	4-3--18	-	0	2017-12-11	4-3-15	-	0	2018-01-11	4-3-24	-	0	2018-02-10	4-3-29	-	0	2018-03-02	4-3-34	-	0	2018-04-11	4-3-3	-	0	2018-04-24	4-3-28	-	0	2018.6.4	4-3-28	-	0
DRG9	A8086	2017-08-05	2017-08-19	4--4--2	＋	0	2017-09-06	4--4--3	＋	0	2017-10-10	4--4--4	－	0	2017-11-11	4-4--27	-	0	2017-12-11	4-4-20	-	0	2018-01-11	4-4-22	-	0	2018-02-10	4-4-34	-	0	2018-03-02	4-4-34	-	0	2018-04-11	4-4-16	-	0	2018-04-24	4-4-17	-	0	2018.6.4	4-4-9	-	0
DRG10	A607044	2017-08-05	2017-08-19	4--4--10	＋	0	2017-09-06	4--4--2	＋	0	2017-10-10	4--4--10	－	0	2017-11-11	4-4--1	-	0	2017-12-11	4-4-14	-	0	2018-01-11	4-4-2	-	0	2018-02-10	4-4-9	-	0	2018-03-02	4-4-12	-	0	2018-04-11	4-4-4	-	0	2018-04-24	4-4-1	-	0	2018.6.4	4-4-13	-	0
DRG11	A8267	2017-08-05	2017-08-19	4--4--32	＋	0	2017-09-06	4--4--10	＋	0	2017-10-10	4--4--1	－	0	2017-11-11	4-4--3	-	0	2017-12-11	4-4-21	-	0	2018-01-11	4-4-29	-	0	2018-02-10	4-4-6	-	0	2018-03-02	4-4-33	-	0	2018-04-11	4-4-4	-	0	2018-04-24	4-4-19	-	0	2018.6.4	4-4-27	-	0
DRG12	A603031	2017-08-05	2017-08-19	4--5--2	－	0	2017-09-06	4--5--22	＋	0	2017-10-10	4--5--14	－	0	2017-11-11	4-5--11	-	0	2017-12-11	4-5-4	-	0	2018-01-11	4-5-14	-	0	2018-02-10	4-5-20	-	0	2018-03-02	4-5-19	-	0	2018-04-11	4-5-5	-	0	2018-04-24	4-5-29	-	0	2018.6.4	4-5-26	-	0
DRG13	A603699	2017-08-05	2017-08-19	4--5--28	＋	0	2017-09-06	4--5--23	＋	0	2017-10-10	4--5--5	－	0	2017-11-11	4-5--10	-	0	2017-12-11	4-5-22	-	0	2018-01-11	4-5-8	-	0	2018-02-10	4-5-5	-	0	2018-03-02	4-5-13	-	0	2018-04-11	4-5-5	-	0	2018-04-24	4-5-30	-	0	2018.6.4	4-5-11	-	0
DRG14	A0671	2017-08-05	2017-08-19	4--6--7	＋	0	2017-09-06	4--8--28	＋	0	2017-10-10	4--8--2	±	0	2017-11-11	4-8--31	-	0	2017-12-11	4-8-1	-	0	2018-01-11	4-8-5	-	0	2018-02-10	4-8-1	-	0	2018-03-02	4-8-3	-	0	2018-04-11	4-8-9	-	0	2018-04-24	4-8-29	-	0	2018.6.4	4-8-23	-	0
DRG15	A603034	2017-08-05	2017-08-19	4--7--29	＋	0	2017-09-06	4--7--13	＋	0	2017-10-10	4--7--29	－	0	2017-11-11	4-7--1	-	0	2017-12-11	4-7-18	-	0	2018-01-11	4-7-15	-	0	2018-02-10	4-7-2	-	0	2018-03-02	4-7-11	-	0	2018-04-11	4-7-7	-	0	2018-04-24	4-7-26	-	0	2018.6.4	4-7-14	-	0
DRG16	A603828	2017-08-05	2017-08-19	4--8--3	＋	0	2017-09-06	4--8--6	±	0	2017-10-10	4--8--10	－	0	2017-11-11	4-8--33	-	0	2017-12-11	4-8-20	-	0	2018-01-11	4-6-11	-	0	2018-02-10	4-8-15	-	0	2018-03-02	4-8-7	-	0	2018-04-11	4-8-8	-	0	2018-04-24	4-8-25	-	0	2018.6.4	4-8-1	-	0
DRG17	SEX507319	2017-08-05	2017-08-19	4--8--32	＋	25	2017-09-06	4--8--18	＋	25	2017-10-10	4--8--8	±	0	2017-11-11	4-8--52	-	0	2017-12-11	4-8-19	-	0	2018-01-11	4-10-14	-	0	2018-02-10	4-8-4	-	0	2018-03-02	4-8-21	-	0	2018-04-11	4-8-8	-	0	2018-04-24	4-8-27	-	0	2018.6.4	4-8-16	-	0
DRG18	A5990	2017-08-05	2017-08-19	4--8--35	＋	50	2017-09-06	4--8--3	＋	25	2017-10-10	4--8--13	－	0	2017-11-11	4-8--44	-	0	2017-12-11	4-8-3	-	0	2018-01-11	4-8-31	-	0	2018-02-10	4-8-34	-	0	2018-03-02	4-8-34	-	0	2018-04-11	4-8-8	-	0	2018-04-24	4-8-21	-	0	2018.6.4	4-8-13	-	0
DRG19	H607149	2017-08-05	2017-08-19	4--9--8	＋	0	2017-09-06	4--9--25	＋	0	2017-10-10	4--9--9	－	0	2017-11-11	4-9--28	-	0	2017-12-11	4-9-3	-	0	2018-01-11	4-9-10	-	0	2018-02-10	4-9-11	-	0	2018-03-02	4-9-26	-	0	2018-04-11	4-9-9	-	0	2018-04-24	4-9-4	-	0	2018.6.4	4-9-2	-	0
DRG20	H608049	2017-08-05	2017-08-19	4--9--9	＋	0	2017-09-06	4--7--33	＋	0	2017-10-10	4--9--23	－	0	2017-11-11	4-7--33	-	0	2017-12-11	4-7-4	-	0	2018-01-11	4-7-22	-	0	2018-02-10	4-7-8	-	0	2018-03-02	4-7-18	-	0	2018-04-11	4-7-7	-	0	2018-04-24	4-7-22	-	0	2018.6.4	4-7-32	-	0
SG1	A603489	2017-08-06	2017-08-20	3--2--5	＋	25	2017-09-05	3--2--10	＋	50	2017-10-10	3--2--16	＋	50	2017-11-11	3-2--30	+	50	2017-12-11	3-2-30	+	50	2018-01-12	3-2-18	+	200	2018-02-10	3-2-22	+	200	2018-03-02	3-2-26	+	200	2018-04-11	3-2-19	+	50	2018-04-24	3-2-10	+	400	2018.6.4	3-2-27	+	100
SG3	A0302	2017-08-06	2017-08-20	3--2--17	＋	25	2017-09-05	3--2--28	＋	200	2017-10-10	3--2--5	＋	800	2017-11-11	3-2--19	+	800	2017-12-11	3-2-12	+	400	2018-01-12	3-2-8	+	400	2018-02-10	3-2-10	+	200	2018-03-02	3-2-15	+	200	2018-04-11	3-2-6	+	50	2018-04-24	3-2-6	+	200	2018.6.4	3-2-3	+	200
SG5	A603314	2017-08-06	2017-08-20	3--2--20	＋	25	2017-09-05	3--2--14	＋	25	2017-10-10	3--2--15	＋	50	2017-11-11	3-2--17	+	100	2017-12-11	3-2-21	+	50	2018-01-12	3-2-9	+	100	2018-02-10	3-2-12	+	100	2018-03-02	3-2-19	+	400	2018-04-11	3-2-20	+	50	2018-04-24	3-2-22	+	200	2018.6.4	3-2-12	+	50
SG6	H601038	2017-08-06	2017-08-20	3--2--27	＋	25	2017-09-05	3--2--26	＋	50	2017-10-10	3--2--18	＋	200	2017-11-11	3-2--15	+	400	2017-12-11	3-2-22	+	800	2018-01-12	3-2-19	+	800	2018-02-10	3-2-17	+	800	2018-03-02	3-2-10	+	800	2018-04-11	3-2-9	+	800	2018-04-24	3-2-16	+	800	2018.6.4	3-2-13	+	400
SG7	B603480	2017-08-06	2017-08-20	3--4--13	＋	50	2017-09-05	3--4--9	＋	100	2017-10-10	3--4--8	＋	100	2017-11-11	3-4--4	+	200	2017-12-11	3-4-16	+	200	2018-01-12	3-4-9	+	400	2018-02-10	3-4-17	+	100	2018-03-02	3-4-8	+	200	2018-04-11	3-4-33	+	100	2018-04-24	3-4-16	+	200	2018.6.4	3-4-32	+	100
SG8	A603574	2017-08-06	2017-08-20	3--4--20	＋	0	2017-09-05	3--4--23	＋	0	2017-10-10	3--4--9	＋	50	2017-11-11	3-4--3	+	100	2017-12-11	3-4-24	+	100	2018-01-12	3-4-4	+	200	2018-02-10	3-4-4	+	200	2018-03-02	3-4-16	+	100	2018-04-11	3-4-7	+	50	2018-04-24	3-4-25	+	100	2018.6.4	3-4-24	+	50
SG9	B603601	2017-08-06	2017-08-20	3--4--23	＋	50	2017-09-05	3--4--21	＋	50	2017-10-10	3--4--10	＋	200	2017-11-11	3-4--22	+	400	2017-12-11	3-4-22	+	200	2018-01-12	3-4-22	+	400	2018-02-10	3-4-25	+	800	2018-03-02	3-4-25	+	400	2018-04-11	3-4-1	+	50	2018-04-24	3-4-10	+	200	2018.6.4	3-4-28	+	100
SG10	B603038	2017-08-06	2017-08-20	3--5--20	＋	50	2017-09-05	3--5--14	＋	50	2017-10-10	3--5--12	＋	50	2017-11-11	3-5--10	+	0	2017-12-11	3-5-8	+	400	2018-01-12	3-5-25	+	800	2018-02-10	3-5-10	+	800	2018-03-02	3-5-18	+	800	2018-04-11	3-5-3	+	200	2018-04-24	3-5-29	+	800	2018.6.4	3-5-11	+	400
SG11	H512212	2017-08-06	2017-08-20	3--5--30	＋	100	2017-09-05	3--5--18	＋	100	2017-10-10	3--5--21	＋	400	2017-11-11	3-5--25	+	400	2017-12-11	3-5-11	+	50	2018-01-12	3-5-31	+	800	2018-02-10	3-5-30	+	400	2018-03-02	3-5-29	+	800	2018-04-11	3-5-26	+	200	2018-04-24	3-5-32	+	800	2018.6.4	3-5-24	+	400
SG12	B512270	2017-08-06	2017-08-20	3--6--1	＋	50	2017-09-05	3--6--19	＋	0	2017-10-10	3--6--10	＋	0	2017-11-11	3-6--16	+	400	2017-12-11	3-6-30	+	800	2018-01-12	3-6-23	+	800	2018-02-10	3-6-25	+	800	2018-03-02	3-6-9	+	400	2018-04-11	3-6-29	+	400	2018-04-24	3-6-26	+	50	2018.6.4	3-6-14	+	400
SG13	B602092	2017-08-06	2017-08-20	3--6--14	＋	50	2017-09-05	3--6--28	＋	50	2017-10-10	3--6--27	＋	50	2017-11-11	3-6--27	+	100	2017-12-11	3-6-17	+	50	2018-01-12	3-6-16	+	200	2018-02-10	3-6-21	+	800	2018-03-02	3-6-25	+	800	2018-04-11	3-6-25	+	800	2018-04-24	3-6-6	+	800	2018.6.4	3-6-6	+	400
SG15	161229	2017-08-06	2017-08-20	3--6--20	＋	100	2017-09-05	3--6--22	＋	100	2017-10-10	3--6--21	＋	100	2017-11-11	3-6--2	+	200	2017-12-11	3-6-22	+	200	2018-01-12	3-6-14	+	100	2018-02-10	3-6-5	+	200	2018-03-02	3-6-2	+	400	2018-04-11	3-6-3	+	100	2018-04-24	3-6-15	+	50	2018.6.4	3-6-30	+	200
SG17	A508429	2017-08-06	2017-08-20	3--7--1	＋	50	2017-09-05	3--7--9	＋	100	2017-10-10	3--7--10	＋	800	2017-11-11	3-7--24	+	800	2017-12-11	3-7-6	+	800	2018-01-12	3-7-13	+	800	2018-02-10	3-7-29	+	400	2018-03-02	3-7-11	+	200	2018-04-11	3-7-27	+	200	2018-04-24	3-7-19	+	200	2018.6.4	3-7-8	+	200
SG18	A509161	2017-08-06	2017-08-20	3--7--4	＋	25	2017-09-05	3--7--7	＋	25	2017-10-10	3--7--6	＋	50	2017-11-11	3-7--33	+	200	2017-12-11	3-7-8	+	400	2018-01-12	3-7-10	+	400	2018-02-10	3-7-11	+	400	2018-03-02	3-7-16	+	200	2018-04-11	3-7-24	+	100	2018-04-24	3-7-4	+	200	2018.6.4	3-7-18	+	100
SG19	A602546	2017-08-06	2017-08-20	3--7--29	＋	25	2017-09-05	3--7--2	＋	50	2017-10-10	3--7--18	＋	800	2017-11-11	3-7--2	+	400	2017-12-11	3-7-14	+	200	2018-01-12	3-7-2	+	400	2018-02-10	3-7-3	+	200	2018-03-02	3-7-14	+	200	2018-04-11	3-7-11	+	100	2018-04-24	3-7-9	+	200	2018.6.4	3-7-10	+	50
SG21	A601140	2017-08-06	2017-08-20	3--8--13	＋	100	2017-09-05	3--8--33	＋	100	2017-10-10	3--8--19	＋	400	2017-11-11	3-8--32	+	400	2017-12-11	3-8-20	+	400	2018-01-12	3-8-32	+	800	2018-02-10	3-8-6	+	400	2018-03-02	3-8-32	+	200	2018-04-11	3-8-30	+	100	2018-04-24	3-8-28	+	400	2018.6.4	3-8-30	+	200
SG22	B602106	2017-08-06	2017-08-20	3--8--15	＋	50	2017-09-05	3--8--11	＋	100	2017-10-10	3--8--2	＋	400	2017-11-11	3-8--2	+	400	2017-12-11	3-8-4	+	200	2018-01-12	3-8-17	+	200	2018-02-10	3-8-12	+	100	2018-03-02	3-8-22	+	100	2018-04-11	3-8-3	+	25	2018-04-24	3-8-19	+	100	2018.6.4	3-8-28	+	25
SG23	A603604	2017-08-06	2017-08-20	3--8--27	＋	50	2017-09-05	3--8--18	＋	50	2017-10-10	3--8--21	＋	200	2017-11-11	3-8--18	+	400	2017-12-11	3-8-22	+	800	2018-01-12	3-8-6	+	800	2018-02-10	3-8-4	+	200	2018-03-02	3-8-1	+	200	2018-04-11	3-8-27	+	100	2018-04-24	3-8-24	+	400	2018.6.4	3-8-5	+	50
SG24	A602288	2017-08-06	2017-08-20	3--10--18	＋	50	2017-09-05	3--10--30	＋	50	2017-10-10	3--10--26	＋	400	2017-11-11	3-10--33	+	800	2017-12-11	3-10-31	+	800	2018-01-12	3-10-28	+	400	2018-02-10	3-10-21	+	200	2018-03-02	3-10-11	+	400	2018-04-11	3-10-29	+	200	2018-04-24	3-10-1	+	200	2018.6.4	3-10-2	+	200
SG25	A603877	2017-08-05	2017-08-19	4--3--1	＋	50	2017-09-06	4--3--3	＋	100	2017-10-10	4--3--14	＋	400	2017-11-11	4-3--14	+	200	2017-12-11	4-3-22	+	100	2018-01-11	4-3-6	+	800	2018-02-10	4-3-27	+	800	2018-03-02	4-3-23	+	800	2018-04-11	4-3-23	+	800	2018-04-24	4-3-24	+	800	2018.6.4	4-3-24	+	100
SG26	A602473	2017-08-05	2017-08-19	4--3--10	＋	50	2017-09-06	4--3--23	＋	50	2017-10-10	4--3--33	＋	800	2017-11-11	4-3--32	+	800	2017-12-11	4-3-34	+	400	2018-01-11	4-3-20	+	800	2018-02-10	4-3-24	+	400	2018-03-02	4-3-33	+	400	2018-04-11	4-3-28	+	200	2018-04-24	4-3-31	+	400	2018.6.4	4-3-34	+	100
SG27	A603760	2017-08-05	2017-08-19	4--7--15	＋	100	2017-09-06	4--7--21	＋	50	2017-10-10	4--7--26	＋	200	2017-11-11	4-7--15	+	200	2017-12-11	4-7-1	+	100	2018-01-11	4-7-14	+	100	2018-02-10	4-7-20	+	100	2018-03-02	4-7-15	+	100	2018-04-11	4-7-32	+	400	2018-04-24	4-7-1	+	100	2018.6.4	4-7-28	+	200
Drug manufacturer: China Qilu Animal Health Products Co., Ltd.
Website of the drug: http://www.qiludb.com/show.asp?id=19
中文商品名称：布氏菌病活疫苗（S2株）
English trade name: Brucellosis Vaccine, Live (Strain S2)

## Sheet: Table S2
Summary of data statistics before and after quality pretreatment
Sample	Raw Reads(M)	Raw Bases(G)	Raw Q20(G) and rate		Raw Q30(G) and rate		Clean Reads(M) and rate		Clean Bases(G) and rate		Clean Q20(G) and rate		Clean Q30(G) and rate		Average Length(bp)
SG1	162.862	24.429	23.71	0.971	22.501	0.921	159.387	0.979	23.797	0.974	23.256	0.977	22.157	0.931	149.3
SG3	127.486	19.123	18.553	0.97	17.604	0.921	124.655	0.978	18.611	0.973	18.186	0.977	17.326	0.931	149.3
SG5	171.999	25.8	25.055	0.971	23.794	0.922	168.399	0.979	25.145	0.975	24.585	0.978	23.437	0.932	149.3
SG6	174.598	26.19	25.383	0.969	24.117	0.921	168.429	0.965	25.149	0.96	24.607	0.978	23.491	0.934	149.3
SG7	175.412	26.312	25.412	0.966	24.037	0.914	168.539	0.961	25.153	0.956	24.547	0.976	23.345	0.928	149.2
SG8	172.551	25.883	25.13	0.971	23.889	0.923	168.748	0.978	25.19	0.973	24.637	0.978	23.514	0.933	149.3
SG9	157.465	23.62	22.981	0.973	21.885	0.927	154.392	0.98	23.056	0.976	22.577	0.979	21.578	0.936	149.3
SG10	194.372	29.156	28.307	0.971	26.888	0.922	190.175	0.978	28.393	0.974	27.761	0.978	26.474	0.932	149.3
SG11	174.47	26.17	25.381	0.97	24.078	0.92	170.48	0.977	25.448	0.972	24.864	0.977	23.686	0.931	149.3
SG12	144.732	21.71	21.092	0.972	20.06	0.924	141.646	0.979	21.148	0.974	20.691	0.978	19.754	0.934	149.3
SG13	138.616	20.792	20.208	0.972	19.214	0.924	135.803	0.98	20.278	0.975	19.84	0.978	18.934	0.934	149.3
SG15	148.186	22.228	21.585	0.971	20.509	0.923	145.061	0.979	21.656	0.974	21.176	0.978	20.199	0.933	149.3
SG17	149.942	22.491	21.9	0.974	20.869	0.928	147.185	0.982	21.982	0.977	21.534	0.98	20.591	0.937	149.3
SG18	133.219	19.983	19.424	0.972	18.476	0.925	130.531	0.98	19.487	0.975	19.069	0.979	18.207	0.934	149.3
SG19	144.109	21.616	20.879	0.966	19.825	0.917	139.382	0.967	20.076	0.929	19.631	0.978	18.755	0.934	144
SG21	162.962	24.444	23.711	0.97	22.524	0.921	159.19	0.977	23.753	0.972	23.219	0.978	22.15	0.932	149.2
SG22	183.633	27.545	26.76	0.971	25.436	0.923	179.799	0.979	26.845	0.975	26.259	0.978	25.056	0.933	149.3
SG23	156.179	23.427	22.777	0.972	21.669	0.925	153.075	0.98	22.854	0.976	22.366	0.979	21.357	0.934	149.3
SG24	166.704	25.006	24.309	0.972	23.137	0.925	163.276	0.979	24.375	0.975	23.859	0.979	22.796	0.935	149.3
DRG2	174.565	26.185	25.38	0.969	24.064	0.919	170.471	0.977	25.445	0.972	24.851	0.977	23.662	0.93	149.3
DRG3	143.643	21.546	20.72	0.962	19.614	0.91	137.833	0.96	19.74	0.916	19.266	0.976	18.371	0.931	143.2
DRG4	149.107	22.366	21.587	0.965	20.476	0.915	143.823	0.965	20.896	0.934	20.413	0.977	19.48	0.932	145.3
DRG5	168.966	25.345	24.537	0.968	23.263	0.918	163.354	0.967	24.385	0.962	23.825	0.977	22.697	0.931	149.3
DRG6	165.115	24.767	24.079	0.972	22.905	0.925	161.831	0.98	24.163	0.976	23.647	0.979	22.577	0.934	149.3
DRG7	138.125	20.719	20.094	0.97	19.055	0.92	135.078	0.978	20.167	0.973	19.698	0.977	18.755	0.93	149.3
DRG8	155.538	23.331	22.674	0.972	21.569	0.924	152.308	0.979	22.739	0.975	22.251	0.979	21.248	0.934	149.3
DRG9	159.146	23.872	23.173	0.971	22.007	0.922	155.723	0.978	23.246	0.974	22.726	0.978	21.668	0.932	149.3
DRG10	185.35	27.802	26.873	0.967	25.387	0.913	180.574	0.974	26.95	0.969	26.263	0.975	24.924	0.925	149.2
DRG11	164.115	24.617	23.922	0.972	22.754	0.924	160.656	0.979	23.988	0.974	23.472	0.979	22.412	0.934	149.3
DRG12	153.898	23.085	22.371	0.969	21.203	0.918	150.261	0.976	22.428	0.972	21.901	0.977	20.846	0.929	149.3
SG25	144.027	21.604	20.982	0.971	19.935	0.923	140.986	0.979	21.049	0.974	20.584	0.978	19.633	0.933	149.3
DRG13	151.358	22.704	22.104	0.974	21.06	0.928	148.562	0.982	22.188	0.977	21.733	0.98	20.779	0.937	149.3
DRG14	157.737	23.661	22.911	0.968	21.71	0.918	153.704	0.974	22.942	0.97	22.401	0.976	21.323	0.929	149.3
DRG15	161.713	24.257	23.582	0.972	22.443	0.925	158.348	0.979	23.643	0.975	23.143	0.979	22.11	0.935	149.3
DRG16	161.644	24.247	23.59	0.973	22.464	0.926	158.547	0.981	23.675	0.976	23.182	0.979	22.154	0.936	149.3
SG26	159.409	23.911	23.223	0.971	22.061	0.923	156.156	0.98	23.313	0.975	22.795	0.978	21.737	0.932	149.3
DRG17	175.612	26.342	25.55	0.97	24.24	0.92	171.603	0.977	25.617	0.972	25.031	0.977	23.847	0.931	149.3
DRG18	138.868	20.83	20.236	0.971	19.259	0.925	135.315	0.974	20.206	0.97	19.782	0.979	18.904	0.936	149.3
SG27	154.588	23.188	22.443	0.968	21.244	0.916	150.764	0.975	22.498	0.97	21.951	0.976	20.87	0.928	149.2
DRG19	153.2	22.98	22.257	0.969	21.077	0.917	149.494	0.976	23.268	0.974	22.765	0.978	21.733	0.934	149.3
DRG20	159.218	23.883	23.206	0.972	22.068	0.924	155.83	0.979	23.268	0.974	22.765	0.978	21.733	0.934	149.3
Total	6514.44	977.167	948.051	39.78	900.37	37.779	6359.37	40.026	948.21	39.739	927.109	40.092	884.27	38.235	6105.5
The effective sequencing rate=Clean Bases(G)/Raw Bases(G)=97.04%
Q20: the number and proportion of bases whose quality score is not less than 20 (single base error rate 0.01);
Q30: the number and proportion of bases whose quality score is not less than 30(single base error rate 0.001).

## Sheet: Table S3
Reference genome comparison overall situation statistics
Sample	Mapped Reads(M) and rate		Mapped Bases(G) and rate		Average Depth
SG1	158.998	0.9976	23.527	0.9886	8.9
SG3	124.323	0.9973	18.393	0.9883	6.9
SG5	167.988	0.9976	24.858	0.9886	9.4
SG6	168.017	0.9975	24.857	0.9884	9.2
SG7	168.1	0.9974	24.851	0.988	9.3
SG8	168.307	0.9974	24.88	0.9877	9.1
SG9	154.015	0.9976	22.791	0.9885	8.6
SG10	189.717	0.9976	28.066	0.9885	10.4
SG11	170.027	0.9973	25.144	0.988	9.4
SG12	141.163	0.9966	20.877	0.9872	7.8
SG13	135.476	0.9976	20.048	0.9887	7.6
SG15	144.683	0.9974	21.398	0.9881	7.9
SG17	146.825	0.9976	21.733	0.9887	8.2
SG18	130.186	0.9974	19.252	0.988	7.1
SG19	139.176	0.9985	19.277	0.9602	7.4
SG21	158.726	0.9971	23.442	0.9869	8.6
SG22	179.336	0.9974	26.528	0.9882	9.9
SG23	152.678	0.9974	22.58	0.988	8.5
SG24	162.853	0.9974	24.075	0.9877	8.9
DRG2	170.031	0.9974	25.136	0.9879	9.3
DRG3	137.551	0.998	18.114	0.9176	7.2
DRG4	143.572	0.9983	19.495	0.9329	7.4
DRG5	162.939	0.9975	24.102	0.9884	9
DRG6	161.414	0.9974	23.875	0.9881	9
DRG7	134.739	0.9975	19.933	0.9884	7.5
DRG8	151.924	0.9975	22.466	0.988	8.3
DRG9	155.32	0.9974	22.964	0.9879	8.5
DRG10	180.014	0.9969	26.616	0.9876	10
DRG11	160.251	0.9975	23.707	0.9883	8.9
DRG12	149.871	0.9974	22.158	0.988	8.3
SG25	140.635	0.9975	20.801	0.9882	7.8
DRG13	148.199	0.9976	21.935	0.9886	8.2
DRG14	153.268	0.9972	22.663	0.9878	8.4
DRG15	157.949	0.9975	23.366	0.9883	8.7
DRG16	158.146	0.9975	23.397	0.9882	8.7
SG26	155.735	0.9973	23.028	0.9878	8.4
DRG17	171.169	0.9975	25.317	0.9883	9.5
DRG18	134.966	0.9974	19.971	0.9883	7.5
SG27	150.367	0.9974	22.227	0.9879	8.4
DRG19	149.121	0.9975	22.056	0.9884	8.3
DRG20	155.427	0.9974	22.994	0.9882	8.6
Average		0.997471		0.984376	8.5122
Mapped Reads(M) : number and percentage of Reads Mapped to the reference genome, in M (million);
Mapped Bases(G) : number and percentage of Bases Mapped to the target region of the reference genome in G (billion);
Average Depth: Average sequencing Depth

## Sheet: Table S4
Statistics of SNP detection results
Category		Number of SNPs
Upstream		22168
	Stop gain	186
	Stop loss	20
Exonic
	Synonymous	13694
	Non-synonymous	11286
Intronic		2081318
Splicing		93
Downstream		28138
upstream/downstream		359
Intergenic		4093118
Ts		4480067
Tv		2163298
ts/tv		2.07
Total		6643365
Total: Total number of SNPS;
Upstream: an Upstream 1Kb region;
Exonic: mutation in exon region;
Stopgain: to make a gene acquire the variation of the terminal codon;
Stoploss: a mutation that causes a gene to lose its stop codon;
Synonymous with synonymous variation;
To be nonsynonymous with;
Intronic: variation in the intron region;
Splicing: variation at the Splicing site (2bp in introns near the exon/intron boundary);
Downstream: 1 KB area Downstream of the gene;
Gene Upstream Upstream/Downstream: 1 KB area, at the same time
another gene 1 KB Downstream area;
Intergenic: the mutation is located in the Intergenic region.

## Sheet: Table S5
TOP 1000 SNPs(Fixation index (FST))
chr	FSTpos	fst
1	3356216	0.353478
1	12036480	0.416309
1	24529232	0.393943
1	26362947	0.400001
1	26363174	0.416157
1	26363220	0.362894
1	26363239	0.369554
1	32743651	0.401588
1	32749192	0.366564
1	45753108	0.378079
1	48875749	0.365035
1	52097696	0.353318
1	52123807	0.39509
1	53427810	0.46947
1	54140401	0.37129
1	64866447	0.353723
1	67169659	0.359974
1	71766255	0.354288
1	71767430	0.361026
1	72818329	0.390646
1	72818337	0.40804
1	75628404	0.363568
1	79459189	0.403445
1	89377281	0.418886
1	89377286	0.408016
1	94254255	0.429424
1	94778804	0.385782
1	122784349	0.395068
1	137416155	0.408443
1	145608475	0.378938
1	148864728	0.360465
1	149980126	0.361942
1	153615656	0.35774
1	164676557	0.356057
1	164676561	0.401761
1	165936667	0.401546
1	166212900	0.361112
1	173601780	0.501882
1	179411081	0.355556
1	211694350	0.437411
1	214824728	0.364384
1	214824737	0.380687
1	215350410	0.364771
1	222103032	0.431543
1	224144249	0.423822
1	224144305	0.443427
1	224144318	0.443427
1	224144344	0.443259
1	224144347	0.457801
1	224144475	0.430578
1	224145105	0.431174
1	224145142	0.411775
1	224145161	0.459806
1	226880448	0.363527
1	226880453	0.363527
1	227507179	0.379154
1	227508145	0.425454
1	229035801	0.366577
1	229218969	0.353478
1	229371854	0.451504
1	229375968	0.378079
1	229714745	0.369527
1	229718002	0.535121
1	229725383	0.361328
1	229731935	0.364005
1	229732939	0.353299
1	232160825	0.35388
1	232161923	0.364876
1	233059935	0.384911
1	233061072	0.364607
1	233061772	0.373455
1	233061795	0.412775
1	233061796	0.412775
1	233071136	0.377793
1	233271645	0.462542
1	233281050	0.467326
1	233281052	0.397206
1	233284076	0.416442
1	233296161	0.411617
1	233397226	0.359189
1	233914946	0.412018
1	235221406	0.382596
1	236896715	0.358432
1	237053564	0.542204
1	246207460	0.364607
1	246221490	0.425374
1	246299236	0.383009
1	246328235	0.414985
1	246328266	0.355265
1	246349997	0.38985
1	246350001	0.436506
1	246350107	0.357334
1	248019255	0.383931
1	248533355	0.354241
1	248713269	0.374402
1	249594764	0.493185
1	253268486	0.373122
1	253272280	0.459231
1	254430576	0.38985
1	256261700	0.420333
1	258030987	0.39899
1	258519638	0.356348
1	258530069	0.359229
1	258534136	0.447146
1	258534406	0.480037
1	259537188	0.470045
1	259538289	0.38717
1	263392737	0.358823
1	263392746	0.366636
1	265979358	0.370669
1	270284432	0.357015
1	270493474	0.384531
2	626630	0.367575
2	11354227	0.359608
2	13263138	0.408952
2	24146485	0.44982
2	26787106	0.398335
2	38565616	0.454545
2	46292768	0.375586
2	53395827	0.390582
2	57059407	0.368043
2	57059442	0.373731
2	64984182	0.37909
2	64986448	0.359371
2	64986656	0.414589
2	64987715	0.400787
2	64987747	0.505219
2	64987753	0.52
2	66039606	0.372535
2	78195152	0.377232
2	93036936	0.377222
2	100801499	0.376545
2	102949846	0.403822
2	108878599	0.369261
2	113758470	0.357036
2	114610109	0.454721
2	114621186	0.373825
2	114701063	0.407988
2	114706403	0.37249
2	114716966	0.401654
2	114719452	0.37987
2	114719601	0.424136
2	114733391	0.368227
2	114733589	0.366564
2	114748415	0.469468
2	114780412	0.355265
2	114785249	0.361576
2	114785255	0.444025
2	114800196	0.393263
2	114801350	0.382248
2	114806300	0.374074
2	114855555	0.355701
2	114855943	0.441849
2	114905368	0.379022
2	114938876	0.450979
2	114966012	0.356537
2	116569309	0.358361
2	119848545	0.466967
2	120993342	0.485706
2	127383090	0.376257
2	130628478	0.401144
2	140929438	0.356735
2	145622508	0.427077
2	145622513	0.418984
2	145626116	0.371325
2	145658464	0.361686
2	145681549	0.364242
2	145681558	0.381539
2	145683001	0.458078
2	145683002	0.408002
2	145683048	0.420005
2	147098273	0.412186
2	150141856	0.394455
2	150180128	0.407006
2	150437579	0.355635
2	151848331	0.371823
2	158917831	0.367808
2	162876277	0.384239
2	169117886	0.384192
2	170378007	0.462933
2	172189896	0.359371
2	173847783	0.362802
2	174215975	0.360261
2	176112818	0.354132
2	178414590	0.364274
2	178417178	0.399358
2	178419035	0.425754
2	178419646	0.355415
2	178421045	0.398335
2	179574069	0.447957
2	179581875	0.398648
2	179595285	0.38172
2	179601115	0.373461
2	183112905	0.38172
2	183545480	0.376919
2	183574255	0.539378
2	184636196	0.379918
2	184700250	0.390856
2	187061182	0.374809
2	187065028	0.391031
2	193247242	0.385774
2	194826140	0.365353
2	194827364	0.371876
2	194830890	0.374626
2	194830949	0.370117
2	194840184	0.374809
2	194853057	0.512975
2	209583482	0.37542
2	214973172	0.363134
2	223616402	0.455575
2	233386217	0.374081
2	234873724	0.377505
2	236995997	0.368682
2	245816306	0.387895
2	245879416	0.485106
3	1526546	0.353535
3	1526548	0.364379
3	8086620	0.387081
3	22167736	0.511849
3	22364391	0.357736
3	22627032	0.445146
3	22661226	0.354339
3	22663304	0.369883
3	23307592	0.417239
3	23727065	0.35828
3	23730646	0.42711
3	23930598	0.416183
3	23935752	0.361037
3	23953743	0.378778
3	24151868	0.361305
3	24208304	0.556243
3	32435299	0.405836
3	33654501	0.406263
3	37072363	0.353558
3	38490583	0.35806
3	38490585	0.35806
3	38498941	0.364385
3	39214857	0.362696
3	41886241	0.374866
3	44028859	0.493482
3	44037805	0.374349
3	44164094	0.395992
3	52486701	0.373068
3	52487538	0.397073
3	52488050	0.375302
3	56865812	0.418542
3	56866722	0.418542
3	61599147	0.366667
3	67146882	0.382248
3	67167548	0.447555
3	75155910	0.358291
3	83569464	0.383163
3	83570103	0.35554
3	92576552	0.397494
3	92577257	0.395992
3	100754954	0.386066
3	114003054	0.375934
3	114185268	0.412775
3	115734711	0.367059
3	125922743	0.361305
3	133342635	0.380714
3	134549036	0.355966
3	139220478	0.393939
3	140610473	0.427685
3	140611142	0.417227
3	140613133	0.432864
3	140613154	0.466282
3	140614392	0.392261
3	140670187	0.361008
3	140717037	0.394162
3	140717086	0.363377
3	140717794	0.355885
3	142165823	0.477282
3	148658865	0.383473
3	149229657	0.407457
3	149242956	0.386077
3	149246813	0.35405
3	155732652	0.382342
3	155732686	0.380499
3	156530705	0.376482
3	169061369	0.42861
3	186341509	0.454713
3	188770212	0.386156
3	188956227	0.362469
3	188956230	0.360799
3	191262857	0.35914
3	203207160	0.377154
3	205002461	0.397346
3	205030712	0.38236
3	205066280	0.392842
3	205096073	0.373122
3	205148215	0.371524
3	208920721	0.380134
3	208920725	0.380134
3	212089208	0.357988
3	215997152	0.385106
3	221316963	0.36308
4	4376633	0.356135
4	4792987	0.380561
4	5360797	0.42749
4	5386623	0.393498
4	5899957	0.361796
4	5899958	0.401654
4	6778445	0.35654
4	15679274	0.403276
4	16134468	0.369997
4	16139200	0.386768
4	16139478	0.363355
4	16147600	0.365888
4	16153723	0.364384
4	16157510	0.385941
4	16741185	0.378322
4	18144255	0.353192
4	18192636	0.381514
4	18193892	0.464191
4	18202376	0.378436
4	18206089	0.38602
4	18214181	0.369168
4	21466349	0.372912
4	21878928	0.498693
4	21880834	0.367872
4	21880837	0.367872
4	21881343	0.378284
4	21881470	0.360656
4	21881486	0.389422
4	21881638	0.373083
4	21881720	0.352726
4	21882557	0.410465
4	21882732	0.399113
4	21883091	0.477374
4	21883225	0.486208
4	21885340	0.459503
4	21892537	0.606771
4	31222089	0.388087
4	43942095	0.357323
4	46698983	0.353299
4	62562388	0.421912
4	82265337	0.42218
4	89539991	0.402415
4	109603310	0.376398
4	113539814	0.405068
4	116152452	0.448985
5	5617393	0.359121
5	7025620	0.368787
5	9213559	0.399802
5	19517067	0.359258
5	25506712	0.378895
5	25673886	0.381045
5	27728608	0.432021
5	33655625	0.365257
5	37584189	0.363455
5	39126159	0.37863
5	39128685	0.355468
5	39134373	0.362939
5	39134790	0.420662
5	39134802	0.401468
5	39139025	0.529158
5	39176538	0.374081
5	39470220	0.356537
5	40200832	0.355268
5	40200834	0.355268
5	75495363	0.392208
5	97042793	0.356865
5	101017557	0.352751
6	9846123	0.420934
6	10651198	0.366603
6	12442225	0.361783
6	12456775	0.471472
6	12735802	0.358602
6	13191652	0.380656
6	13755634	0.360609
6	15425327	0.35258
6	21162336	0.374349
6	21194502	0.381618
6	24329874	0.431518
6	24331483	0.565154
6	24331858	0.364607
6	24339615	0.502568
6	24350638	0.361219
6	24404359	0.371164
6	29963707	0.364966
6	30002793	0.474577
6	30909398	0.424911
6	37731476	0.36186
6	48110580	0.353318
6	62940360	0.373855
6	71703289	0.357296
6	77039571	0.356659
6	77413888	0.384677
6	84866874	0.435411
6	85017527	0.357448
6	96491099	0.384159
6	99399728	0.367458
6	101337423	0.367575
6	102728879	0.362418
7	20139419	0.407504
7	21766750	0.384169
7	22806628	0.367575
7	24379931	0.435493
7	31466038	0.389295
7	33159044	0.360434
7	33177181	0.454986
7	44540703	0.492096
7	45068736	0.467493
7	45271706	0.371857
7	45271759	0.361219
7	60008336	0.420444
7	60010413	0.366564
7	60010578	0.361389
7	60042019	0.386305
7	60044602	0.367059
7	60050065	0.378354
7	64875498	0.3529
7	65773716	0.368715
7	67877960	0.353078
7	67891959	0.387045
7	83340564	0.375105
7	84364218	0.411775
7	84441042	0.365911
7	84770580	0.357988
7	86215322	0.358786
7	86215758	0.406103
7	90031393	0.370555
7	90354208	0.389098
7	95722786	0.396492
7	97582279	0.383733
7	97582296	0.395561
8	970230	0.378354
8	4635006	0.380637
8	4846261	0.363543
8	5988629	0.386293
8	7794880	0.373437
8	8874560	0.361319
8	9714328	0.406022
8	14373570	0.357194
8	16003339	0.366326
8	16728975	0.35858
8	17427258	0.38821
8	21510651	0.403342
8	21701959	0.452564
8	22996156	0.376378
8	24740295	0.558096
8	27396175	0.377755
8	28026610	0.355966
8	50170289	0.385995
8	51797155	0.426504
8	51797192	0.368345
8	52853470	0.394972
8	52892131	0.373918
8	56989613	0.400779
8	58932457	0.388248
8	67542828	0.407357
8	67550402	0.428647
8	67550416	0.399196
8	67554501	0.356113
8	70728144	0.41347
8	78172469	0.364272
8	80471320	0.369891
8	81284069	0.366182
8	82231591	0.38717
8	85917749	0.436474
8	87719429	0.366603
9	2793113	0.358441
9	3619796	0.375101
9	17543559	0.357825
9	19769413	0.37856
9	29423925	0.363636
9	36528992	0.428459
9	49062607	0.357055
9	49581005	0.446094
9	50502683	0.35953
9	50598104	0.356819
9	50598114	0.356819
9	50598115	0.356819
9	50600913	0.370836
9	50600983	0.35947
9	55134025	0.373902
9	57234734	0.404669
9	57391457	0.427685
9	57436386	0.376693
9	76858497	0.381438
9	90881004	0.357577
9	91010582	0.368949
10	2217009	0.371484
10	5468591	0.384911
10	8934348	0.385109
10	10782141	0.388563
10	12373827	0.385918
10	12376407	0.358456
10	12601071	0.427936
10	13847587	0.355492
10	14336315	0.401516
10	14403459	0.354577
10	14662509	0.35388
10	14742660	0.392225
10	15108516	0.364966
10	16109732	0.355276
10	16190561	0.361633
10	16230878	0.382469
10	16241605	0.420536
10	16281719	0.357911
10	16281726	0.357911
10	16340053	0.374789
10	16643966	0.459115
10	16644678	0.438129
10	16646632	0.436336
10	16646641	0.384868
10	16686072	0.4224
10	20538098	0.368056
10	20848725	0.35654
10	20922954	0.571092
10	20972638	0.36457
10	21542548	0.365342
10	22551680	0.367809
10	23153158	0.373862
10	23924775	0.392528
10	24008707	0.545322
10	26099600	0.42496
10	26104175	0.398779
10	26104418	0.416034
10	26911128	0.384082
10	26911467	0.47231
10	29163870	0.378232
10	30388523	0.35258
10	30646681	0.47411
10	30876101	0.352675
10	31221333	0.360956
10	31230200	0.473304
10	31444222	0.405124
10	31491408	0.363568
10	34021929	0.355146
10	44495553	0.4088
10	45959087	0.356556
10	47416815	0.428408
10	49886519	0.387372
10	51847801	0.462147
10	51848246	0.397436
10	51851760	0.361389
10	51987284	0.357603
10	52336156	0.364429
10	52336232	0.453428
10	52347501	0.520958
10	52420570	0.36313
10	57145803	0.361037
10	57164296	0.4108
10	57165054	0.382869
10	57180424	0.467107
10	57186992	0.356174
10	57193083	0.40552
10	57227400	0.361194
10	57228355	0.382452
10	57235380	0.358003
10	57240966	0.491652
10	57241163	0.388584
10	57243975	0.449899
10	57256452	0.429589
10	57282782	0.37545
10	58088279	0.356406
10	58612293	0.36335
10	60535609	0.373136
10	60535673	0.354785
10	61145431	0.364106
10	63151721	0.370254
10	63155738	0.434672
10	63587493	0.415717
10	63597612	0.40035
10	63598756	0.392752
10	63598967	0.504706
10	63599259	0.394776
10	63599434	0.419302
10	63599807	0.431242
10	63599817	0.431242
10	63600139	0.357801
10	63600140	0.357801
10	63600201	0.378354
10	65917949	0.385654
10	67720230	0.363169
10	70348639	0.421475
11	2965594	0.356081
11	6098185	0.404927
11	9787556	0.365706
11	10093900	0.413042
11	11126355	0.370047
11	12813421	0.364542
11	13248368	0.422305
11	15436794	0.361393
11	15943220	0.400329
11	19052550	0.35581
11	25777083	0.352818
11	29893446	0.372052
11	30394399	0.493337
11	35924583	0.362012
11	41574850	0.361219
11	54574058	0.361111
12	2445547	0.436454
12	6356803	0.446057
12	9339901	0.395949
12	9339902	0.371025
12	9430221	0.361052
12	12861146	0.406291
12	12861724	0.393321
12	12864118	0.402726
12	24021222	0.379793
12	24022861	0.367245
12	25454817	0.386305
12	26721953	0.373057
12	27529077	0.405329
12	30518926	0.367804
12	31721060	0.363258
12	31733096	0.416376
12	35356837	0.361389
12	39864117	0.354151
12	47906179	0.512626
12	47949735	0.424053
12	47982932	0.371029
12	51003857	0.393161
12	53970535	0.404875
12	54484759	0.372797
12	54539877	0.380656
12	54565625	0.378056
12	54712545	0.353089
12	57453271	0.359852
12	59289137	0.381954
12	61390501	0.356406
12	64478224	0.399416
12	66506396	0.363914
12	67342933	0.390821
12	67342999	0.389212
12	74258224	0.367486
12	76028880	0.367237
13	13066230	0.42335
13	13066645	0.407852
13	18006687	0.356819
13	47887512	0.402058
13	55759653	0.365827
13	58970151	0.423959
13	64737374	0.459211
13	65628564	0.39797
13	66994303	0.361388
13	74735951	0.39395
13	76448369	0.388312
13	76867500	0.454511
14	1184022	0.435897
14	4277876	0.370464
14	16833465	0.398718
14	20566321	0.360232
14	21652166	0.424053
14	25397720	0.359623
14	25529254	0.429442
14	25622181	0.374516
14	25698662	0.353017
14	33193659	0.411138
14	35806060	0.403106
14	39177518	0.354497
14	40652799	0.398335
14	43510347	0.409048
14	43936214	0.357988
14	58974539	0.382246
14	62331823	0.403611
15	1823961	0.355415
15	3230308	0.397436
15	4354806	0.468205
15	4568978	0.360304
15	4633228	0.3555
15	4735695	0.378203
15	5204233	0.356057
15	5263802	0.376444
15	5265237	0.356345
15	5529396	0.377527
15	5546249	0.457268
15	5777023	0.389033
15	5840553	0.411622
15	6154532	0.513466
15	6473956	0.362208
15	6795646	0.35585
15	6836771	0.384308
15	7489977	0.406709
15	7667383	0.386082
15	8319923	0.360261
15	9606050	0.363407
15	10074170	0.40692
15	10096097	0.380684
15	10096144	0.375813
15	10098332	0.448889
15	10100919	0.35482
15	10104599	0.38602
15	10104601	0.38602
15	10105231	0.534483
15	10105902	0.377333
15	10127883	0.401424
15	10128056	0.419301
15	10130642	0.436813
15	10130684	0.389437
15	10130737	0.438598
15	10132201	0.425691
15	10132202	0.425691
15	10132852	0.373176
15	10133237	0.358172
15	10133242	0.374032
15	12231419	0.367278
15	14695764	0.360483
15	15601050	0.426406
15	15606065	0.38236
15	15606593	0.424536
15	15607856	0.393927
15	15607938	0.417691
15	15610070	0.405839
15	15612496	0.38985
15	15612577	0.490076
15	15612736	0.37013
15	15613866	0.387303
15	15616065	0.386762
15	19362747	0.35617
15	23152764	0.438871
15	24715319	0.419048
15	29724009	0.370819
15	31788963	0.391004
15	31789313	0.422965
15	33994683	0.367816
15	34087649	0.387755
15	37038217	0.365582
15	38857027	0.387951
15	39468123	0.510212
15	39468129	0.510212
15	42663441	0.38022
15	42667722	0.389738
15	43760309	0.426017
15	43862666	0.361276
15	48638863	0.370779
15	51591940	0.404587
15	51621839	0.412088
15	51622325	0.385596
15	51714062	0.37551
15	55978176	0.432021
15	55979296	0.392518
15	55981042	0.376205
15	55981558	0.403605
15	55981561	0.357791
15	55981587	0.381695
15	55982161	0.484663
15	55982163	0.498693
15	55982165	0.468323
15	55982178	0.41081
15	55982204	0.380376
15	55983031	0.505609
15	55983043	0.358764
15	55983972	0.360076
15	58402936	0.373083
15	72318710	0.39084
15	78451985	0.417017
16	2540651	0.364281
16	5295568	0.371773
16	7330143	0.39458
16	34774588	0.386077
16	39347377	0.356312
16	39390573	0.436506
16	47390508	0.399569
16	47391811	0.383007
16	47404700	0.390646
16	47404939	0.367245
16	52054481	0.451148
16	53294813	0.364255
16	53296391	0.377333
16	53297331	0.359518
16	53757929	0.357562
16	54153694	0.354236
16	54163274	0.492958
16	54173189	0.368666
16	54636442	0.354577
16	54666204	0.353302
16	54672434	0.389523
16	56775066	0.375945
16	56991657	0.361794
16	57439834	0.395296
16	57664170	0.357354
16	58082503	0.386156
16	58178668	0.391997
16	58212809	0.410151
16	58223526	0.353786
16	58262230	0.380771
16	58262412	0.389637
16	58262785	0.363057
16	58263880	0.37855
16	58327604	0.378483
16	58339168	0.367098
16	58350389	0.39916
16	58834608	0.380694
16	58834609	0.380694
16	58834611	0.383095
16	59026134	0.443176
16	59028757	0.378298
16	59057426	0.368056
16	59490049	0.352995
16	59490163	0.415936
16	61747054	0.383893
16	62005029	0.53569
16	62149648	0.434082
16	62757597	0.412499
16	63779340	0.601216
16	63780216	0.402251
16	65505643	0.464174
16	65994471	0.383153
17	998095	0.408532
17	1234151	0.383554
17	2950561	0.376592
17	3611895	0.38446
17	3922567	0.394455
17	4131792	0.368559
17	4134560	0.371862
17	4855501	0.422383
17	5283543	0.367096
17	5308512	0.373455
17	6244571	0.373777
17	6375868	0.352675
17	6651754	0.381336
17	6949633	0.383928
17	6949637	0.358996
17	6949699	0.373136
17	6949705	0.373136
17	7024200	0.35497
17	7024326	0.409522
17	7025079	0.505889
17	7025516	0.387045
17	7026458	0.414985
17	7026464	0.379594
17	7026477	0.506663
17	7026930	0.364106
17	7059267	0.392521
17	7098735	0.379594
17	9891707	0.357242
17	9893423	0.450417
17	10305199	0.353529
17	14687506	0.394939
17	14757447	0.36523
17	15574843	0.477304
17	16105191	0.385607
17	16119551	0.415335
17	16122873	0.371026
17	16126236	0.36715
17	18379307	0.374382
17	22128258	0.370294
17	26555316	0.374932
17	30745387	0.37483
17	31448216	0.354839
17	35270223	0.393927
17	35290913	0.391657
17	36002015	0.360528
17	41287609	0.363173
17	46273786	0.361071
17	48062281	0.433356
17	51774044	0.361393
17	52310589	0.396871
17	54515606	0.359852
17	69626935	0.383528
18	3015174	0.3906
18	26063187	0.376861
18	42509424	0.430336
18	45381035	0.395388
18	58747573	0.393627
18	62359784	0.360455
19	379517	0.408408
19	1285670	0.371341
19	1328289	0.370658
19	1406455	0.408016
19	8874862	0.385432
19	8920804	0.393498
19	10630761	0.353295
19	17964477	0.373854
19	25236110	0.373587
19	49507056	0.360439
19	53973886	0.386364
20	14552571	0.374548
20	14822533	0.366842
20	22229585	0.55163
20	29362535	0.359171
20	39525109	0.432175
20	41611908	0.352435
20	44425190	0.419937
20	46785779	0.398148
20	46787986	0.355214
20	46787987	0.355214
20	46788011	0.361884
20	46790045	0.533223
20	47494670	0.383226
20	47572631	0.442493
21	13156837	0.37788
21	14837964	0.355071
21	32623542	0.396492
21	33018227	0.390442
21	47440610	0.380708
22	4168069	0.42974
22	7881623	0.447853
22	9254683	0.379199
22	12382730	0.359569
22	12671228	0.363327
22	12916399	0.383674
22	24516150	0.450331
22	26762143	0.358922
22	32935275	0.383042
22	33729131	0.354793
22	33872250	0.357598
22	34055459	0.381818
22	34066387	0.373862
22	34222502	0.412186
22	34812308	0.362469
22	36335809	0.41485
22	36433247	0.36962
22	36720399	0.390582
22	37544729	0.356023
22	38128316	0.399189
22	38636177	0.396123
22	38638927	0.368705
22	41535034	0.372175
22	41853525	0.388509
22	42024883	0.371773
22	43864084	0.363369
22	44630625	0.476931
23	6661304	0.401208
23	7666733	0.357598
23	8600071	0.361843
23	11871163	0.381343
23	16783822	0.366647
23	24420025	0.411684
23	24429354	0.36366
23	24429358	0.378909
23	24697101	0.356023
23	30213105	0.421299
23	30332308	0.389298
23	31518217	0.377206
23	33790534	0.380555
23	34830381	0.442382
23	37281892	0.35704
23	37296739	0.467759
23	38678117	0.363355
23	38741817	0.39341
23	38744835	0.357577
23	40182820	0.353299
23	41080675	0.380362
23	43966791	0.358845
23	44426122	0.395015
23	45819402	0.467742
23	46276370	0.364753
23	47579163	0.40788
23	51098698	0.36492
23	52460463	0.355434
23	53442586	0.395852
23	53464588	0.398148
23	55570739	0.423708
23	59981511	0.400735
24	2051388	0.384484
24	22338400	0.445483
24	25318126	0.368056
25	15590203	0.37069
25	20908322	0.386387
25	20908344	0.386387
25	23611652	0.393298
25	23920135	0.433777
25	25916625	0.352598
25	28741406	0.377847
25	30577298	0.360604
25	42929231	0.490756
25	44650916	0.367769
26	3748341	0.362382
26	12660789	0.433585
26	12660794	0.474042
26	13501151	0.38283
26	21334441	0.354447
26	23743204	0.485385
27	2645352	0.35474
27	3898095	0.40203
27	28319056	0.353563
27	37923472	0.3705
27	42699004	0.423611
27	45755152	0.387807
27	45938812	0.420626
27	46018250	0.357143
27	54103874	0.365285
27	54103983	0.438256
27	74859287	0.397494
27	81569212	0.399404
27	87435756	0.356659
27	90667528	0.377815
27	99402048	0.397946
27	99408428	0.38708
27	101323346	0.395949
27	101327170	0.386458
27	101339001	0.429516
27	101339840	0.40692
27	103515658	0.420736
27	107142915	0.3544
27	108400674	0.35617
27	108609720	0.367669
27	109989719	0.412949
27	109989720	0.412949
27	110223408	0.372792
27	111507606	0.35554
27	111509973	0.360465
27	118066041	0.388523
27	120519243	0.35911
27	128516245	0.414754

## Sheet: Table S6
TOP 1000 SNPs(Fisher’s exact test)
chr	pos	lod
1	8563157	3.83983
1	10341497	3.70246
1	10347094	4.02383
1	12166853	3.89963
1	24518787	4.19743
1	24529232	3.82045
1	26362947	4.00126
1	26363163	3.75622
1	26363174	4.69659
1	26363220	4.44069
1	26363239	4.13585
1	30453311	4.28786
1	32743651	3.81959
1	48875749	4.24565
1	51052767	3.80327
1	52097696	3.89008
1	52123807	4.30662
1	53427810	4.52886
1	54140401	4.17757
1	64337468	3.69272
1	64866447	4.04062
1	67169659	4.06228
1	69192080	3.94577
1	71766255	3.70819
1	71767430	3.86201
1	72818329	4.09789
1	72818337	4.46725
1	75619162	3.75995
1	79459189	4.68256
1	80340834	3.69962
1	89377281	4.36552
1	89377286	4.18336
1	94778804	4.03588
1	122784349	4.34525
1	123752474	4.07191
1	123752475	4.07191
1	137416155	4.3026
1	145608475	3.79425
1	148610690	3.72816
1	149980126	3.88273
1	160681042	3.70246
1	164676561	3.75301
1	165936667	4.28492
1	166196668	3.71287
1	173601780	4.02581
1	179411074	3.71377
1	179411081	3.8617
1	211694350	5.41816
1	214816631	3.96537
1	214845166	3.89963
1	222103032	4.46942
1	224144249	4.47612
1	224144305	4.45469
1	224144318	4.45469
1	224144344	4.63639
1	224144347	4.91186
1	224144475	4.09491
1	224145105	4.22534
1	224145142	3.83209
1	224145161	4.47534
1	224167166	3.72909
1	226880448	4.04508
1	226880453	4.04508
1	227426417	3.99525
1	227507179	3.8755
1	227508145	4.16304
1	229371854	4.31016
1	229718002	5.16653
1	232160825	4.12257
1	233059935	4.59774
1	233061072	3.91328
1	233061795	4.0533
1	233061796	4.0533
1	233062023	3.70246
1	233071136	3.945
1	233082801	4.22454
1	233094956	3.72909
1	233094957	3.72909
1	233271645	5.0401
1	233281050	5.24588
1	233281052	4.31016
1	233284076	3.92154
1	233296161	4.15608
1	233397226	4.13709
1	233463429	3.80438
1	236896715	3.744
1	237053564	6.6187
1	246204111	3.70246
1	246207460	3.91328
1	246221490	3.86902
1	246299236	3.80244
1	246328235	4.28508
1	246328266	3.67944
1	246349997	4.35271
1	246350001	4.61726
1	248019255	4.08313
1	249165416	3.87746
1	249594764	5.81192
1	253272280	4.82391
1	254430576	4.35271
1	256261700	3.93554
1	257062355	3.70246
1	258030987	3.90309
1	258194937	4.06834
1	258519573	3.89042
1	258519638	3.79371
1	258530069	3.67944
1	258534136	4.80521
1	258534406	4.6908
1	259535531	3.75301
1	259537188	4.63564
1	259538289	3.80244
1	263392737	3.77186
1	270284432	3.86201
1	274385999	3.75622
2	8719633	3.92665
2	12932668	3.83624
2	13263138	4.16941
2	26787106	3.96497
2	40965312	3.6784
2	40965313	3.6784
2	46292768	3.99439
2	54474677	4.28009
2	57059442	4.1323
2	64984182	4.37644
2	64986656	4.65797
2	64987715	4.61529
2	64987747	5.49771
2	64987753	5.60033
2	65036069	3.80521
2	65041157	3.79371
2	109265237	3.70246
2	114610109	4.18409
2	114621186	3.97224
2	114643652	3.88874
2	114701063	4.69702
2	114706403	3.6925
2	114719452	3.98801
2	114719601	4.09437
2	114733391	3.69293
2	114748415	4.55517
2	114780412	3.67944
2	114785249	3.71693
2	114785255	4.45469
2	114788399	3.91257
2	114790578	3.85949
2	114800196	4.68592
2	114801350	4.27019
2	114837593	3.91257
2	114855555	4.04398
2	114855943	4.82218
2	114887951	3.87746
2	114891382	3.98338
2	114905368	3.82652
2	114938876	4.97143
2	114966012	3.67737
2	119848545	4.91328
2	120993342	4.24496
2	127383090	3.99783
2	127385239	3.75622
2	140929438	4.36967
2	144021754	3.84649
2	145302220	3.87257
2	145622508	3.92555
2	145622513	4.19253
2	145658464	4.06414
2	145681549	3.94808
2	145681558	4.31203
2	145681585	4.11543
2	145682526	4.10679
2	145683001	4.67902
2	145683002	3.87257
2	145683048	4.3751
2	147098273	3.69186
2	150141856	3.76296
2	150180128	4.33932
2	150439846	3.72909
2	158887839	3.96537
2	158917831	4.03138
2	162568520	3.85232
2	162876277	3.97469
2	170378007	4.46458
2	174215975	3.95429
2	176478367	3.85949
2	178414590	3.72033
2	178419035	4.09491
2	178419301	4.08097
2	178419646	4.06905
2	178421045	3.96497
2	178432168	3.90833
2	179574069	5.12488
2	179581875	4.0365
2	179601115	4.18555
2	180283044	3.92046
2	180492015	3.8315
2	181962617	3.71086
2	183574255	5.43962
2	187061182	4.0284
2	187065028	4.27027
2	193247242	3.7778
2	193289189	4.22454
2	194826140	4.13709
2	194827364	3.96738
2	194830890	4.5779
2	194830949	4.59998
2	194840184	4.0284
2	194853057	6.4661
2	207061586	3.7167
2	207572994	3.8315
2	209984537	3.72909
2	222743464	4.26809
2	222743466	4.04842
2	223240480	3.86614
2	223243134	4.12067
2	223616402	4.16941
2	233386217	3.73565
2	236995997	3.82304
2	245816306	3.7592
2	245879416	3.70774
3	13367649	3.82565
3	22167736	7.02223
3	22316306	4.31435
3	22364391	4.02141
3	22627032	4.74666
3	22661226	3.81192
3	22663304	3.92702
3	23307592	3.9784
3	23730646	3.93968
3	23930598	4.0864
3	24173279	4.06834
3	24178124	4.14935
3	24199873	3.80967
3	24208304	5.19504
3	26296922	3.70246
3	29775950	3.85232
3	32435299	4.13709
3	38498941	3.95429
3	39214857	4.07022
3	41886241	4.16704
3	44028859	3.9694
3	44039419	3.96417
3	44105365	3.70246
3	44164094	3.9108
3	47597491	3.81759
3	51656990	3.85047
3	52486701	3.93479
3	52487538	4.2386
3	52488050	4.16973
3	52506258	3.78436
3	54837149	3.84254
3	54838636	3.78888
3	54840489	3.92046
3	67146882	4.27019
3	67167548	4.31016
3	67167958	3.77989
3	75155910	3.88273
3	83569464	3.82652
3	83570103	3.92665
3	83570116	3.77599
3	88070188	3.81959
3	92576361	3.96859
3	92576552	4.15212
3	92577257	3.9108
3	94777218	3.71377
3	100754954	4.0242
3	114003054	4.11594
3	114185268	4.0533
3	115734711	3.92775
3	116702301	3.69962
3	140610473	4.47612
3	140611142	4.41714
3	140613133	4.60223
3	140613154	5.37141
3	140614392	4.20691
3	140657569	3.68403
3	140670187	3.7765
3	140717037	4.31016
3	140717086	4.43145
3	140717794	4.10469
3	141916975	3.72125
3	141974849	3.70312
3	142165823	4.61332
3	148658865	3.95585
3	149229657	3.71625
3	149242956	3.99055
3	149244514	3.88041
3	149246813	3.7167
3	155732652	4.15243
3	155732686	4.4247
3	163982345	3.69962
3	166009617	3.78888
3	169061369	4.19078
3	186341509	5.17405
3	188770212	3.82623
3	188835150	3.97716
3	188956227	3.71086
3	191262857	3.68825
3	191908806	3.68677
3	201656588	3.76472
3	203207160	4.0215
3	205030712	3.93405
3	205047446	3.68403
3	205066280	4.16197
3	205089778	3.71806
3	205103682	3.76777
3	205148215	3.73542
3	208920721	4.02544
3	208920725	4.02544
4	4376633	3.81702
4	5360797	4.72239
4	14587954	3.91578
4	15679274	4.61493
4	15917534	3.72909
4	16134468	3.76296
4	16233110	3.81787
4	18144255	3.85949
4	18166805	3.67965
4	18169406	3.95782
4	18192636	3.95195
4	18192808	3.8791
4	18193892	5.14158
4	18202376	4.08103
4	18206089	4.27019
4	18213989	4.19709
4	18214181	4.00052
4	18355667	3.68194
4	21466349	3.99783
4	21878928	5.43533
4	21880834	4.07022
4	21880837	4.07022
4	21881343	4.13413
4	21881470	4.00546
4	21881486	4.65758
4	21881490	3.77989
4	21881638	4.28534
4	21882473	3.77083
4	21882557	4.33489
4	21882732	4.41999
4	21883091	5.15403
4	21883225	5.01162
4	21885340	5.37284
4	21892537	5.44916
4	21952355	3.77599
4	32712872	3.70246
4	50155470	3.71153
4	62562388	4.88207
4	62999976	3.81959
4	82265337	4.17947
4	82533815	3.69724
4	89539991	4.16412
4	99350488	3.81787
4	99350498	3.70312
4	109603310	4.27327
4	113539814	3.70224
4	116152452	4.5784
5	7025620	3.71693
5	9213559	3.68424
5	27728608	4.80688
5	28170656	3.69724
5	32185513	4.08922
5	33655625	3.84436
5	39126140	3.68256
5	39126159	4.13036
5	39128685	3.7665
5	39134373	4.27712
5	39134790	4.13709
5	39139025	5.9024
5	39176538	3.73565
5	39470220	3.67737
5	40200832	3.83624
5	40200834	3.83624
5	56208987	4.22454
5	56209062	3.84649
5	56209524	3.96859
5	64475687	3.83416
5	75495363	3.74232
5	101017557	4.03091
6	3781831	3.69272
6	9794971	3.70752
6	9846123	4.23388
6	10650926	3.69984
6	10651720	3.98172
6	12456775	4.75399
6	12472986	3.77989
6	12735802	4.06788
6	13755634	3.77989
6	15382269	3.71377
6	15425327	4.20502
6	21194502	3.80079
6	24329874	4.45198
6	24331483	7.32239
6	24331858	3.91328
6	24332845	4.18589
6	24339615	5.30883
6	24350638	4.13395
6	24404359	3.82623
6	29963707	3.7665
6	30002793	4.99183
6	30909398	5.25602
6	37731453	3.91257
6	37731476	4.07022
6	48110580	3.89008
6	55957882	3.79102
6	59848536	3.71153
6	62871016	3.69984
6	62940360	3.92046
6	71703289	4.05154
6	77039571	3.97469
6	77390693	4.33602
6	77413888	4.85918
6	77454819	4.16602
6	84866874	4.47612
6	84918317	3.67965
6	84918404	4.10138
6	84996770	3.70355
6	85017527	3.88506
6	99399728	4.18555
6	99421194	3.75622
6	102728879	3.76397
6	108796351	3.92482
7	24362371	3.70202
7	24379931	4.96698
7	28292811	3.70246
7	28315131	3.71332
7	31466038	4.36512
7	33159044	3.9307
7	33177181	4.13472
7	36458710	3.71647
7	36894888	3.8318
7	36922624	3.93479
7	45068736	4.20719
7	45271706	3.8824
7	45271759	4.13395
7	60008336	4.65111
7	60010566	3.74088
7	60010578	4.11884
7	60042019	3.76296
7	60044602	3.92775
7	60050065	3.89997
7	64875498	3.81702
7	65773716	3.73565
7	67877960	3.81531
7	67891959	3.91151
7	83340564	3.98801
7	84364218	3.83209
7	84441042	3.79561
7	86215758	3.73166
7	90031393	4.25003
7	90354208	3.82045
7	95197384	3.78648
8	720409	3.8318
8	970230	3.89997
8	4635006	3.85574
8	5904234	4.10325
8	5904238	4.10325
8	5988629	4.60818
8	8879334	3.71715
8	9714328	4.17451
8	16003339	3.85918
8	17427258	4.36876
8	21510651	3.8041
8	21701959	4.16845
8	22996156	4.17367
8	24740295	5.24048
8	50170289	4.15889
8	51797155	5.4443
8	51797192	4.35468
8	52853470	3.7587
8	52892131	4.03678
8	56989613	3.82623
8	58932457	3.99225
8	65071094	3.71377
8	67542828	4.15138
8	67550402	4.75056
8	67550416	4.50224
8	67551550	3.86774
8	67551883	3.7986
8	67551884	3.7986
8	78172469	3.99482
8	82231591	3.80244
9	2843572	3.71153
9	5162002	3.71715
9	27437769	3.75473
9	36527714	3.77057
9	36528992	5.05051
9	49062607	3.9333
9	49581005	4.76195
9	50598104	3.80438
9	50598114	3.80438
9	50598115	3.80438
9	50600983	3.89211
9	52064893	3.91578
9	52065256	3.69272
9	57391457	4.47612
9	57722620	3.82218
9	76858497	3.72033
10	2217009	3.95311
10	5468138	4.44745
10	5468591	4.59774
10	5491014	3.72909
10	12376383	3.91471
10	12376407	4.25026
10	14403459	3.91257
10	14403994	3.81959
10	14414242	3.87484
10	14662509	4.12257
10	15108516	3.7665
10	16241605	3.98928
10	16281719	3.68529
10	16281726	3.68529
10	16302864	3.84649
10	16643966	4.18409
10	16644678	4.51399
10	16646632	4.19942
10	16646641	4.11617
10	16682626	3.71153
10	16686072	4.17646
10	19093018	3.72262
10	20922954	7.78463
10	23153158	3.93479
10	23924775	3.82623
10	24004396	3.69272
10	24008707	4.41635
10	26099600	3.98928
10	26104175	4.02775
10	26104418	4.41274
10	26892304	3.78436
10	26902656	3.83565
10	26910599	3.94731
10	26911128	3.94348
10	26911467	4.44334
10	27020639	3.87257
10	29163870	3.79398
10	30388523	4.20502
10	30388571	3.73731
10	30646681	3.75845
10	31230200	4.64455
10	31444222	4.34525
10	40670129	3.87877
10	44495553	4.45506
10	45959087	4.44213
10	47416815	3.98674
10	49886519	4.08932
10	50044266	3.94731
10	51847801	5.06439
10	51848246	3.96257
10	51851760	4.11884
10	51987284	4.20502
10	52336232	4.25885
10	52347501	5.77806
10	52347867	3.71715
10	57160574	3.83416
10	57164202	3.81759
10	57164296	4.5376
10	57165054	4.08502
10	57180424	5.27108
10	57186898	3.92665
10	57186992	3.93704
10	57188818	3.80382
10	57190555	3.68194
10	57190585	3.88874
10	57190804	3.67965
10	57193083	4.50031
10	57228355	4.15889
10	57232008	3.70027
10	57240966	4.95078
10	57241163	4.20691
10	57243975	4.05198
10	57254277	3.86265
10	57256452	4.91116
10	57282782	4.61852
10	58088279	3.79561
10	58612293	3.73565
10	58656702	3.69854
10	58662415	3.72125
10	59467673	3.78888
10	59951670	3.84649
10	60076588	3.70246
10	60126326	4.04842
10	60131417	3.86265
10	60527017	4.20509
10	60531236	3.80967
10	60535609	3.72033
10	60535673	3.81787
10	61170702	3.68677
10	61825678	3.69272
10	63155738	4.45967
10	63587493	4.90833
10	63597612	4.48879
10	63598756	4.41005
10	63598967	6.1098
10	63599259	4.54485
10	63599434	4.40351
10	63599807	4.66837
10	63599817	4.66837
10	63600201	3.89997
10	65917949	3.93817
10	67703041	3.91793
10	67720230	4.25547
10	70390145	3.80382
10	71257227	3.70246
11	2963289	3.84224
11	2965594	4.65306
11	6098185	4.19071
11	10093900	4.86742
11	15943220	3.93256
11	19052550	3.76397
11	29893446	3.82565
11	30394399	5.27287
11	41574850	4.13395
11	59579393	3.6784
12	2445547	3.85356
12	6356803	4.58586
12	9339901	3.82131
12	12861146	4.16698
12	12861724	4.34872
12	12864118	4.68994
12	12957257	3.71153
12	12965765	3.67819
12	12985061	4.11543
12	14068545	3.84832
12	24022861	3.8986
12	25454817	3.76296
12	26721953	3.84436
12	30518918	3.744
12	30518926	4.27327
12	33941820	3.96859
12	35356837	4.11884
12	39119127	4.09794
12	46477561	3.75473
12	47906179	4.40132
12	47949735	4.02563
12	53970535	4.45432
12	54536331	3.77599
12	54565625	3.88874
12	57453271	3.84345
12	59289137	3.85886
12	64478224	4.00626
12	64660651	3.71806
12	64715071	4.48135
12	66506396	3.67882
12	66520831	3.80272
12	67342933	4.03241
12	67342999	4.11594
13	13066230	4.6784
13	13066645	4.32404
13	14959047	3.71153
13	18006687	3.80438
13	47887512	3.86582
13	55759653	3.73874
13	65628564	4.09789
13	66994303	4.06788
13	73699411	3.67944
13	74735951	4.15795
13	76448369	3.74232
14	4277876	3.93479
14	16833465	5.26906
14	21652166	4.02563
14	25397720	3.71041
14	25399681	3.7716
14	26715609	3.74449
14	30846106	3.88041
14	39177518	3.85325
14	40652799	3.96497
14	43510347	3.84558
14	58974539	3.88874
15	1823961	4.06905
15	3230308	3.96257
15	4354806	4.76472
15	4568978	3.9333
15	4633228	3.79724
15	5204233	3.86774
15	5263802	4.49309
15	5266523	3.82218
15	5267334	4.18589
15	5529396	3.72033
15	5546249	4.75449
15	5782475	3.70708
15	6015237	3.77599
15	6154532	6.1609
15	6473956	4.03419
15	6535197	3.67819
15	6795646	3.71647
15	6836771	3.67716
15	7489977	4.5394
15	7490873	3.91793
15	7506765	3.9859
15	7667383	4.5867
15	8319923	3.95429
15	8902445	3.92555
15	9606050	3.71041
15	10074170	4.07562
15	10096097	4.41117
15	10096144	4.5632
15	10098332	5.14917
15	10100324	3.87746
15	10100919	4.06414
15	10104599	4.27019
15	10104601	4.27019
15	10105125	3.83803
15	10105231	5.71942
15	10105902	4.0927
15	10119995	4.11543
15	10127883	3.79425
15	10128056	4.10652
15	10130642	5.06925
15	10130684	4.21014
15	10130737	5.17464
15	10132201	5.132
15	10132202	5.132
15	10132852	3.95001
15	10132864	3.68677
15	10132865	3.68677
15	14700760	4.07489
15	15601050	4.56067
15	15606065	3.93405
15	15606593	4.48175
15	15607856	4.35271
15	15607938	4.35793
15	15610036	3.88874
15	15610070	4.49908
15	15612496	4.35271
15	15612577	5.16469
15	15612736	3.86774
15	15613866	3.82652
15	15616065	4.12274
15	19362747	3.7592
15	23152764	4.08836
15	24715319	4.15132
15	31788963	3.74594
15	31789313	4.38216
15	33994683	3.95311
15	34087649	3.83953
15	38857027	3.89449
15	39359178	3.81163
15	42667722	4.30077
15	43214696	3.79452
15	43862666	4.12796
15	46245750	3.78888
15	51591940	4.37675
15	51593250	3.72909
15	51621839	4.33386
15	51622013	3.84649
15	55978176	4.80688
15	55979296	3.95546
15	55981035	3.67819
15	55981042	4.02209
15	55981558	4.69702
15	55981561	3.70819
15	55981587	4.35271
15	55982161	5.22534
15	55982163	5.43533
15	55982165	5.17751
15	55982178	4.5761
15	55982201	3.78648
15	55982204	4.08313
15	55983031	5.48201
15	55983043	3.93107
15	55983972	4.24329
15	58402936	4.28534
15	72287901	3.69272
15	72328831	3.744
15	78451985	3.72538
16	34774588	3.99055
16	39390573	4.61726
16	47390508	4.51613
16	47391811	4.35135
16	47404700	4.09789
16	47404939	3.8986
16	50236172	3.75007
16	51095013	3.96417
16	52054481	3.96698
16	53294813	3.93704
16	53296391	4.0927
16	53297331	3.85667
16	53757929	4.11674
16	53822719	3.72909
16	54153789	3.68677
16	54163274	5.44093
16	54163843	3.97021
16	54173189	4.06439
16	54636442	3.91257
16	54672434	4.15795
16	54992439	3.86614
16	56978298	3.87844
16	56978302	4.0272
16	56982368	4.0272
16	56991611	3.70752
16	56991657	3.89449
16	57343118	3.6784
16	57439834	4.37882
16	58082503	3.82623
16	58178668	3.80521
16	58212809	4.34525
16	58262412	3.95195
16	58263880	4.19832
16	58834608	4.27327
16	58834609	4.27327
16	58834611	4.08103
16	59028757	4.03461
16	59490049	4.33847
16	59490163	4.84134
16	60496226	3.7167
16	61747054	4.36051
16	62005029	5.1528
16	62149648	4.45445
16	63779340	5.34717
16	65505643	4.55517
17	941579	3.92482
17	941804	3.744
17	998095	4.89928
17	1234151	3.80189
17	1265060	3.75301
17	3922567	3.76296
17	4131792	3.96738
17	4134560	4.18609
17	6244571	4.08103
17	6651754	4.49309
17	6949633	4.12529
17	6949637	3.80715
17	6949699	3.72033
17	6949705	3.72033
17	7024200	3.77186
17	7024326	4.68994
17	7025079	5.56928
17	7025229	3.7167
17	7025516	3.91151
17	7026458	4.28508
17	7026464	4.14569
17	7026477	5.14575
17	7033008	4.10138
17	7059267	4.34814
17	7098735	4.14569
17	9364845	3.86774
17	9891617	4.05611
17	9891707	4.67965
17	9893423	5.33022
17	11616598	3.9859
17	14687506	3.97469
17	14757447	3.68529
17	15574843	4.87582
17	16105191	4.38902
17	16118863	3.7716
17	16119551	4.67346
17	16120895	3.91578
17	16121826	3.69854
17	16122873	4.57106
17	16126236	4.13395
17	19998795	4.10679
17	22096925	3.92046
17	22119148	3.70246
17	22128258	4.20301
17	22859178	3.77599
17	30745387	4.45309
17	35270223	4.35271
17	35290913	4.23837
17	36002015	4.28333
17	52310589	4.3026
18	3015174	3.85699
18	42509424	4.77599
18	44051011	3.78199
18	45371875	3.73731
18	45381035	3.99225
19	379517	3.90309
19	1285670	3.80107
19	1328289	3.81959
19	1406455	4.18336
19	1905747	3.73731
19	49474639	3.75301
19	49507056	4.05735
20	13368737	3.9859
20	14552571	3.71086
20	14822533	4.02544
20	22229585	5.50404
20	40245274	4.19362
20	41611908	3.80272
20	46785779	4.37417
20	46787986	3.97388
20	46787987	3.97388
20	46788011	4.75252
20	46790045	5.77885
20	47494670	4.18883
20	47572631	4.08413
21	13156837	4.04158
21	14837964	3.84558
21	33018227	3.91829
21	47440610	3.82131
22	4168069	4.42493
22	7881623	4.67902
22	12382730	4.04398
22	12671228	4.0512
22	24516150	4.66254
22	24517679	3.69229
22	24522907	3.71806
22	26762143	3.91257
22	32935275	3.81959
22	33872250	3.81192
22	34066387	3.93479
22	34222502	3.69186
22	34318414	3.72909
22	34812308	3.71086
22	34828149	3.81759
22	34828150	3.81759
22	35577911	3.77599
22	36335809	4.5391
22	36362995	3.70246
22	38636177	4.41184
22	38638927	3.72033
22	41535034	3.79075
22	41853525	4.31203
22	44630625	4.56511
23	6661304	4.32404
23	7666733	3.81192
23	14992593	3.77937
23	16783822	4.57106
23	16783998	4.40572
23	16798686	3.90066
23	16804035	3.96537
23	16806749	3.84224
23	16814999	3.92046
23	16821465	3.71377
23	16823978	4.07191
23	16824313	4.19362
23	16824577	3.90728
23	16824855	3.91757
23	16826471	3.84863
23	16829229	3.82218
23	16836350	3.69272
23	17667393	3.75007
23	24420025	4.56336
23	24429354	3.8315
23	24429358	4.15889
23	25927178	4.16602
23	26882479	3.75301
23	27344584	3.83983
23	30213105	4.8514
23	30332308	4.20301
23	31514935	4.07181
23	31518217	4.28525
23	34830381	4.41083
23	37296739	3.98213
23	38741817	4.41454
23	41080675	4.07837
23	44426122	3.86806
23	45553870	3.72102
23	45819402	4.35546
23	47579163	3.86902
23	53442586	4.73874
23	53464588	4.37417
23	55570739	4.16153
23	59981511	3.73166
24	22338400	4.50266
25	11796226	3.70246
25	15590203	4.34544
25	20908322	3.88606
25	20908344	3.88606
25	23611652	4.39115
25	23920135	4.93517
25	28741406	3.6925
25	32005167	3.70246
25	32016566	4.02383
25	32018655	3.72909
25	42527046	3.79452
25	42929231	4.12511
26	3748341	4.02209
26	7940748	3.75473
26	11070745	3.84558
26	12660789	3.85356
26	12660794	4.13721
26	21336929	3.78648
26	23743204	5.56992
27	14176123	3.99482
27	28319056	4.06228
27	42699004	4.02877
27	54115808	3.76472
27	74243793	3.69272
27	74243794	3.69272
27	74859287	4.15212
27	81568762	3.69272
27	81569212	4.01149
27	85431115	3.93479
27	87083897	3.69724
27	87435756	3.97469
27	90667528	4.24101
27	99402048	4.53536
27	99408428	3.76321
27	101323346	4.385
27	101327170	4.0215
27	101339001	3.73969
27	101339840	4.07562
27	103515658	3.90309
27	108392793	3.77885
27	108400674	3.7592
27	109989719	4.30627
27	109989720	4.30627
27	110223408	4.06228
27	122208323	4.00793
27	122888464	3.744
27	123155803	3.81135
27	128516245	3.98843

## Sheet: Table S7
TOP 1000 SNPs(Chi-square test)
chr	pos	lod
1	10347094	3.85605
1	12166853	3.86455
1	24518787	3.80799
1	24529232	3.94615
1	26362947	4.00674
1	26363174	4.64302
1	26363220	4.39946
1	26363239	4.02374
1	30453311	4.04552
1	32743651	4.0509
1	32749192	3.8216
1	48875749	4.42458
1	52094495	3.84315
1	52097696	4.00183
1	52123807	4.45531
1	53427810	4.80967
1	54140401	3.9987
1	64866447	4.28441
1	67169659	4.02333
1	69192080	3.99611
1	71766255	4.04316
1	71767430	3.91937
1	72818329	4.20544
1	72818337	4.52739
1	74622876	3.81163
1	75619162	3.79425
1	79459189	4.71602
1	89377281	4.45955
1	89377286	4.24649
1	94778804	4.11283
1	122784349	4.33828
1	123752474	3.8041
1	123752475	3.8041
1	137416155	4.11532
1	145608475	4.08076
1	148610690	3.8242
1	149980126	4.11884
1	153615656	3.78995
1	162729751	3.79156
1	164676561	4.07634
1	165936667	4.15126
1	166193729	3.98213
1	166196668	4.03068
1	173601780	4.2609
1	179411081	3.91542
1	211694350	5.19246
1	214845166	3.86455
1	222103032	4.36031
1	224144249	4.59125
1	224144305	4.77006
1	224144318	4.77006
1	224144344	4.81502
1	224144347	5.05227
1	224144475	4.1485
1	224145105	4.31381
1	224145142	4.03626
1	224145161	4.7765
1	224167166	3.89483
1	224326698	3.83893
1	226880448	4.25712
1	226880453	4.25712
1	227426417	4.06253
1	227507179	3.99482
1	227508145	4.39083
1	229371854	4.53491
1	229718002	5.4217
1	229725383	3.81446
1	231090132	3.78357
1	231899367	3.88572
1	232160825	4.18482
1	233059935	4.51913
1	233061072	3.84832
1	233061772	3.86328
1	233061795	4.17134
1	233061796	4.17134
1	233071136	4.03901
1	233082801	4.08302
1	233271645	5.15677
1	233279963	3.83033
1	233281050	5.49757
1	233281052	4.59929
1	233284076	4.05389
1	233296161	4.21261
1	233317697	3.81163
1	233397226	4.11879
1	233463429	3.95585
1	236896715	4.05542
1	237053564	6.42957
1	246207460	3.84832
1	246221490	3.93219
1	246299236	3.91435
1	246328235	4.4608
1	246328266	3.78357
1	246349997	4.40517
1	246350001	4.79588
1	248019255	4.21653
1	248478095	3.84073
1	248713269	3.80521
1	249165416	4.16558
1	249594764	5.7986
1	253272280	4.6293
1	254430576	4.40517
1	256261700	4.01019
1	258030987	4.11725
1	258194937	4.1645
1	258519573	4.02328
1	258519638	4.09626
1	258530069	3.78357
1	258530933	3.79942
1	258534136	5.05051
1	258534406	4.8315
1	258554354	3.78357
1	259537188	4.72909
1	259538289	3.91435
1	263392737	3.87063
1	263392746	3.84619
1	263392879	3.86967
1	270284432	3.91937
2	8719633	4.03939
2	13263138	4.31372
2	26787106	4.05557
2	32416701	3.81248
2	38565616	3.90448
2	46291974	3.78941
2	46292651	3.79452
2	46292768	4.17005
2	46304503	3.90798
2	46304610	3.84224
2	46320750	3.79942
2	54474677	3.90798
2	57059407	3.93517
2	57059442	4.42424
2	64984182	4.63041
2	64986656	4.78941
2	64987715	4.70333
2	64987747	5.47057
2	64987753	5.8193
2	65036069	4.01511
2	65041157	4.09626
2	114610109	4.54729
2	114614088	3.85761
2	114621186	4.22221
2	114643652	3.98506
2	114701063	4.64397
2	114706403	3.81192
2	114716966	3.79317
2	114719452	4.19111
2	114719601	4.23905
2	114733391	4.08297
2	114733589	3.8216
2	114748415	4.68361
2	114780412	3.78357
2	114785249	4.02333
2	114785255	4.6269
2	114788399	3.98213
2	114790578	4.06651
2	114800196	4.70158
2	114801350	4.47147
2	114806516	3.89963
2	114837593	3.98213
2	114855555	4.05854
2	114855943	4.77911
2	114887951	4.16558
2	114891382	4.10034
2	114905368	4.18562
2	114938876	4.64493
2	114966012	4.0905
2	116569309	3.84619
2	119848545	5.13978
2	120993342	4.66898
2	125188788	3.99396
2	127383090	4.19894
2	130628478	3.89963
2	140929438	4.25096
2	145302220	4.05542
2	145622508	4.25751
2	145622513	4.39903
2	145626116	3.92628
2	145658464	4.31994
2	145681549	4.14418
2	145681558	4.46903
2	145681585	4.17354
2	145681872	3.8655
2	145682526	4.09626
2	145683001	4.71019
2	145683002	4.25782
2	145683048	4.48346
2	147098273	3.92518
2	150141856	3.80688
2	150180128	4.59448
2	150439846	3.89483
2	158917831	3.94386
2	162876277	3.86233
2	170378007	4.59159
2	174215975	3.90833
2	176478367	4.06651
2	178414590	3.87452
2	178419035	4.1485
2	178419301	4.24911
2	178419646	4.14594
2	178419657	3.8814
2	178421045	4.05557
2	178432168	3.97922
2	179046392	3.79156
2	179574045	3.9594
2	179574069	4.95311
2	179581875	4.27613
2	179595285	4.0034
2	179601115	4.26536
2	180492015	3.81987
2	181962617	3.80052
2	183112905	4.0034
2	183179609	3.7967
2	183574255	5.49908
2	187061182	4.30945
2	187065028	4.5391
2	193247242	4.01122
2	193289189	4.08302
2	194826140	4.11879
2	194827364	4.11691
2	194830890	4.53985
2	194830949	4.70071
2	194840184	4.30945
2	194853057	6.38007
2	207572994	3.81987
2	222743464	3.89415
2	223240480	3.93219
2	223243134	4.09626
2	223616402	4.32975
2	236995997	3.99225
2	236995998	3.83893
2	245816306	3.85918
2	245879416	3.98843
3	13367649	3.89928
3	22167736	6.38934
3	22316306	4.27148
3	22364391	3.98758
3	22627032	4.77392
3	22661226	3.95001
3	22663304	4.0826
3	23307592	3.99913
3	23730646	4.21127
3	23930598	4.04697
3	24173279	4.1645
3	24178124	4.17367
3	24199873	3.92518
3	24208304	5.47873
3	32435299	4.46005
3	38498729	3.81588
3	38498941	3.90833
3	39214857	4.14715
3	41886241	4.26704
3	44028859	4.37696
3	44039419	4.0007
3	44164094	3.9897
3	47597491	4.00463
3	51656990	3.93367
3	52486701	4.15509
3	52487538	4.5382
3	52488050	4.3495
3	52506258	3.86233
3	56865812	3.9974
3	56866722	3.9974
3	67146882	4.47147
3	67167548	4.53491
3	67167958	3.85574
3	75155910	4.11884
3	83569464	4.18562
3	83570103	4.04187
3	83570116	3.83565
3	88070188	3.87484
3	88093799	3.79183
3	92071310	3.82681
3	92576361	3.79888
3	92576552	4.12767
3	92577257	3.9897
3	100754954	4.33189
3	114003054	4.27474
3	114185268	4.17134
3	114328185	3.84649
3	115734711	3.81192
3	134194497	3.8655
3	134194505	3.8655
3	140610473	4.59125
3	140611142	4.55956
3	140613133	4.7967
3	140613154	5.41128
3	140614392	4.2986
3	140657569	3.92445
3	140670187	3.95078
3	140717037	4.59929
3	140717086	4.50598
3	140717794	4.22768
3	142165823	4.96257
3	148658865	3.99311
3	149220480	3.79156
3	149229657	4.0248
3	149242956	3.91045
3	149244514	3.86423
3	155732652	4.3903
3	155732686	4.48919
3	169061369	4.35184
3	186341509	5.08118
3	188835150	3.99396
3	188956227	3.80052
3	191262857	3.89313
3	191908806	3.85356
3	201656588	3.8671
3	203207160	4.10857
3	205030712	4.17587
3	205047446	3.92445
3	205066280	3.89313
3	205148215	3.8755
3	208920721	3.8636
3	208920725	3.8636
3	215997152	3.9017
4	4030465	3.79022
4	4376633	4.00634
4	5360797	4.7217
4	5386623	3.79942
4	5899958	3.79317
4	15679274	4.66595
4	16134468	3.80688
4	16139478	3.914
4	16188952	3.88572
4	16233110	4.08386
4	18144255	4.06651
4	18169406	4.07079
4	18192636	3.803
4	18192808	3.94157
4	18193892	5.02319
4	18202376	4.04489
4	18206089	4.47147
4	18213989	4.41816
4	18214181	4.26712
4	18355667	3.84588
4	21466349	4.19894
4	21878928	5.57106
4	21880834	4.14715
4	21880837	4.14715
4	21881343	4.19846
4	21881470	4.30583
4	21881486	4.7416
4	21881490	3.85574
4	21881638	4.51556
4	21882473	3.84558
4	21882557	4.5688
4	21882732	4.58403
4	21883030	3.83357
4	21883091	5.23144
4	21883225	5.35674
4	21885340	5.53865
4	21892537	5.61475
4	21952355	3.83565
4	21953443	3.82507
4	50155470	3.94006
4	62562388	4.81959
4	62999976	3.87484
4	82265337	4.35507
4	89539991	4.31131
4	99350488	4.08386
4	109603310	4.11126
4	116152452	4.61404
5	7025620	4.02333
5	9213559	4.01269
5	25673886	3.82102
5	27728608	4.84345
5	32185513	4.12378
5	33655625	4.02845
5	39126140	3.95507
5	39126159	4.41726
5	39126328	3.88174
5	39126329	3.88174
5	39128685	4.09028
5	39134373	4.33508
5	39134790	4.46005
5	39134802	3.89963
5	39139025	5.73969
5	39470220	4.0905
5	56208987	4.08302
5	56209524	3.79888
5	64475687	3.98464
5	75495363	4.06712
5	100414202	3.8655
5	101017557	4.17244
6	9794971	3.83062
6	9846123	4.04503
6	10651720	3.97757
6	12456775	4.85325
6	12472986	3.85574
6	12735802	4.22988
6	13755634	4.07634
6	15425327	4.02292
6	21194502	3.8986
6	24329874	4.70974
6	24331483	6.79888
6	24331858	3.84832
6	24332845	4.16717
6	24339615	5.37716
6	24350638	3.98088
6	29963707	4.09028
6	30002793	5.33022
6	30909398	4.9024
6	37731453	4.20121
6	37731476	4.14715
6	48110580	4.00183
6	59848536	3.94006
6	59999105	3.79588
6	62940360	4.03844
6	71698722	3.86967
6	71702086	3.87811
6	71702996	3.81248
6	71703289	4.19192
6	77039571	4.03452
6	77390693	4.45161
6	77413888	4.45186
6	77454819	3.98632
6	84866874	4.59125
6	84918404	4.19908
6	84996770	3.8617
6	85017527	4.10563
6	99399728	4.26536
7	24362371	3.83121
7	24379931	5.01786
7	28315131	3.95979
7	31466038	4.4689
7	33159044	3.94044
7	33177181	4.06223
7	36458710	3.8911
7	36894888	3.96377
7	36922624	4.04861
7	45068736	4.10292
7	45271759	3.98088
7	60008336	4.77806
7	60010413	3.8216
7	60010566	4.03068
7	60010578	4.24642
7	60042019	3.80688
7	60044602	3.81192
7	60050065	4.16954
7	64875498	4.00634
7	65771670	3.87811
7	67877960	3.81163
7	67891959	4.02812
7	83340564	4.19111
7	84364218	4.03626
7	84441042	4.11668
7	90031393	4.06535
7	90354208	3.94615
7	95197384	3.88606
8	970230	4.16954
8	4635006	4.1707
8	5904234	4.2723
8	5904238	4.2723
8	5988629	4.767
8	8874560	3.84134
8	8879334	3.79642
8	9714328	4.54592
8	16003339	3.93592
8	17427258	4.47756
8	21510651	4.01583
8	21701959	4.46005
8	22996156	4.43086
8	24692457	3.87257
8	24740295	5.09729
8	27894225	3.81248
8	33195043	3.81616
8	50170289	4.29158
8	51797155	5.01077
8	51797192	4.02333
8	52849529	3.84649
8	52853470	4.07956
8	52892131	4.13053
8	56989613	3.98464
8	58932457	3.93892
8	67542828	4.11295
8	67550402	4.56655
8	67550416	4.3783
8	67551883	3.86328
8	67551884	3.86328
8	70728144	3.98801
8	81284069	3.78516
8	82231591	3.91435
9	2793113	3.81389
9	2843572	3.94006
9	5162002	3.79642
9	27437769	4.00301
9	36527714	3.78675
9	36528992	5.14734
9	49062607	4.08529
9	49581005	4.5696
9	50598104	3.95585
9	50598114	3.95585
9	50598115	3.95585
9	50600983	4.12884
9	57234734	3.90066
9	57391457	4.59125
9	57722620	3.86999
9	76858497	3.86391
9	91010582	3.88008
10	2217009	4.0242
10	5468138	4.2199
10	5468591	4.51913
10	8934348	3.86391
10	12376383	3.99225
10	12376407	4.30883
10	14336315	3.81079
10	14403459	3.98213
10	14403994	3.87484
10	14414242	3.96658
10	14662509	4.18482
10	15108516	4.09028
10	16241605	4.17555
10	16281719	3.85981
10	16281726	3.85981
10	16643966	4.54729
10	16644678	4.80771
10	16646632	4.51329
10	16646641	4.43074
10	16682626	3.94006
10	16686072	4.31985
10	20922954	7.18923
10	23153158	4.15509
10	23924775	3.98464
10	24008707	4.75945
10	26099600	4.17555
10	26104175	4.09762
10	26104418	4.53047
10	26892304	3.86233
10	26902656	3.95585
10	26910599	4.06083
10	26911128	4.01873
10	26911467	4.68888
10	27020639	4.05542
10	29163870	3.83893
10	30388523	4.02292
10	30646681	3.8514
10	31221333	3.87648
10	31230200	4.94923
10	31444222	4.33828
10	44495553	4.501
10	45959087	4.30312
10	47416815	4.19145
10	49886519	4.14703
10	50044266	4.06083
10	51847801	5.13697
10	51848246	4.03128
10	51851760	4.24642
10	51987284	4.02292
10	52336232	4.58186
10	52347501	5.94769
10	52347713	3.78463
10	52347867	3.79642
10	57160574	3.98464
10	57164202	4.00463
10	57164296	4.55533
10	57165054	4.21817
10	57180424	5.56976
10	57186898	4.04187
10	57186992	3.9974
10	57188818	3.92191
10	57189008	3.87811
10	57189121	3.81248
10	57190555	3.84588
10	57190585	3.98506
10	57193083	4.41454
10	57227400	3.78489
10	57228355	4.29158
10	57232008	3.86233
10	57240966	5.02228
10	57241163	4.2986
10	57243975	4.32148
10	57246732	3.79452
10	57254277	4.06621
10	57256452	5.21325
10	57282782	4.36421
10	58088279	4.11668
10	58655940	3.87257
10	58656702	3.94271
10	58661999	3.91542
10	58662415	3.87484
10	60131417	3.97224
10	60527017	4.27433
10	60531236	3.85855
10	60535609	3.87452
10	60535673	4.08386
10	60917019	3.8755
10	61145431	3.78861
10	61169004	3.83298
10	61170702	3.85356
10	63155738	4.53298
10	63587493	4.94424
10	63597612	4.76346
10	63598756	4.70708
10	63598967	6.0473
10	63599259	4.6216
10	63599434	4.46155
10	63599807	4.95782
10	63599817	4.95782
10	63600139	3.84955
10	63600140	3.84955
10	63600201	4.16954
10	65917949	4.25657
10	67703041	4.12309
10	67720230	4.53536
10	70348639	3.92263
10	70390145	3.92191
11	2965594	4.21588
11	6098185	4.35507
11	9787556	3.86391
11	10093900	5.02209
11	15943220	3.81333
11	25777083	3.81446
11	29893446	4.02141
11	30394399	5.16533
11	41574850	3.98088
12	2445547	4.07027
12	6356803	4.49798
12	9339901	4.03621
12	9339902	3.8216
12	12861146	4.24276
12	12861724	4.44831
12	12864118	4.70664
12	12957257	3.94006
12	12965765	3.80771
12	12985061	4.17354
12	12988398	3.79183
12	14068545	3.96698
12	24022861	4.00122
12	25454817	3.80688
12	26721953	4.02845
12	30518926	4.11126
12	31721060	3.84863
12	33941820	3.79888
12	35356837	4.24642
12	38498275	3.84955
12	39119127	3.98005
12	46477561	4.00301
12	47906179	4.656
12	47949735	4.15348
12	53970535	4.71988
12	54536331	3.83565
12	54565625	4.21268
12	56526976	3.79452
12	57453271	4.04682
12	64478224	4.11884
12	64661439	3.81502
12	64715071	4.47211
12	66506396	3.81702
12	67342933	4.16323
12	67342999	4.27474
13	13066230	4.66898
13	13066645	4.38881
13	14959047	3.94006
13	18006687	3.95585
13	47887512	3.98843
13	55759653	3.84527
13	64737374	3.78995
13	65628564	4.20544
13	66994303	4.22988
13	73699411	3.78357
13	74735951	4.33414
13	76448369	4.06712
14	4277876	4.15509
14	16833465	4.7921
14	21652166	4.15348
14	25397720	3.93517
14	26715609	4.14917
14	30846106	3.86423
14	35806060	3.83953
14	39177518	3.92665
14	40652799	4.05557
14	58974539	4.21268
14	58977436	3.81107
14	58977439	3.91865
14	62331823	3.80052
15	1823961	4.14594
15	3230308	4.03128
15	4354806	4.914
15	4568978	4.08529
15	5263802	4.15509
15	5266523	3.86999
15	5267334	4.16717
15	5529396	3.86391
15	5546249	4.91757
15	5551955	3.84649
15	5782475	3.79022
15	6015237	3.83565
15	6154532	6.09491
15	6473956	4.30892
15	6535197	3.80771
15	6795646	3.8911
15	7489977	4.44527
15	7490873	4.12309
15	7506765	3.93405
15	7667383	4.60432
15	8319923	3.90833
15	8902445	3.89688
15	9350366	3.81248
15	9606050	3.93517
15	10074170	4.36111
15	10096097	4.52187
15	10096144	4.57025
15	10098332	5.01827
15	10099581	3.87811
15	10100324	4.16558
15	10100919	4.31994
15	10104599	4.47147
15	10104601	4.47147
15	10105125	3.93968
15	10105231	5.84771
15	10105902	4.23582
15	10119995	4.17354
15	10127883	4.08076
15	10128056	4.4176
15	10130642	5.08916
15	10130684	4.51329
15	10130737	5.22055
15	10132201	5.26019
15	10132202	5.26019
15	10132852	4.09125
15	10132864	3.85356
15	10132865	3.85356
15	14700760	3.914
15	15601050	4.65014
15	15606065	4.17587
15	15606593	4.55238
15	15607856	4.40517
15	15607938	4.59912
15	15610036	3.98506
15	15610070	4.68613
15	15610207	3.89963
15	15612496	4.40517
15	15612577	5.25181
15	15612736	3.94386
15	15613866	4.18562
15	15616065	4.13501
15	23152764	4.12378
15	24715319	4.25972
15	31788963	4.04043
15	31789313	4.5388
15	33994683	4.0242
15	34087649	4.09626
15	39359178	3.91937
15	42667722	4.10073
15	43214696	3.79778
15	43862666	3.85824
15	51591940	4.42274
15	51593250	3.89483
15	51621839	4.33489
15	51622325	3.79697
15	55978176	4.84345
15	55979296	4.26432
15	55981035	3.80771
15	55981042	4.37737
15	55981558	4.64397
15	55981561	4.04316
15	55981587	4.40517
15	55982161	5.27067
15	55982163	5.57106
15	55982165	5.3026
15	55982178	4.76548
15	55982201	3.85017
15	55982204	4.21653
15	55983031	5.25228
15	55983043	4.01805
15	55983972	4.2805
15	58402936	4.51556
15	67130456	3.79452
15	69555693	3.85294
15	78451985	3.84649
16	5295568	3.89963
16	7330143	3.8729
16	34774588	3.91045
16	39390573	4.79588
16	47390508	4.56671
16	47391811	4.6558
16	47404700	4.20544
16	47404939	4.00122
16	51095013	4.0007
16	52054481	4.39881
16	53294813	3.9974
16	53296391	4.23582
16	53297331	4.05562
16	53757929	4.2307
16	54153694	3.81248
16	54153789	3.85356
16	54154121	3.78755
16	54159868	3.84375
16	54163274	5.62599
16	54163843	3.93892
16	54173189	4.11345
16	54636442	3.98213
16	54666204	3.88041
16	54672434	4.33414
16	54992439	3.93219
16	54992444	3.81502
16	54998115	3.87811
16	55153727	3.81844
16	56775066	3.79697
16	56978298	3.90379
16	56978302	4.07624
16	56982368	4.07624
16	56991611	3.83062
16	56991657	4.04393
16	57439834	4.60502
16	58178668	4.07237
16	58212809	4.33828
16	58262230	3.79697
16	58262412	4.13253
16	58263880	4.23875
16	58834608	4.11126
16	58834609	4.11126
16	58834611	4.04489
16	59028757	4.18729
16	59490049	4.10265
16	59490163	4.55207
16	60496226	3.79561
16	61747054	4.42297
16	62005029	4.89076
16	62149648	4.3781
16	63779340	5.37284
16	63780216	3.89928
16	65505643	4.68361
17	998095	4.49295
17	1234151	4.0027
17	3611895	3.95782
17	3922567	3.80688
17	4131792	4.11691
17	4134560	4.292
17	5308512	3.86328
17	6244571	4.04489
17	6651754	4.15509
17	6949633	4.3174
17	6949637	3.9393
17	6949699	3.87452
17	6949705	3.87452
17	7024200	3.87063
17	7024326	4.70664
17	7025079	5.66857
17	7025229	3.79561
17	7025516	4.02812
17	7026458	4.4608
17	7026464	4.30329
17	7026477	5.32698
17	7026930	3.78861
17	7033008	4.19908
17	7050972	3.91865
17	7059267	4.45817
17	7098735	4.30329
17	9891617	3.88706
17	9891707	4.30312
17	9893423	5.22534
17	11616598	3.93405
17	14687506	3.86233
17	14757447	3.85981
17	15574843	4.8716
17	16105191	4.23875
17	16119551	4.41669
17	16121826	3.94271
17	16122873	4.3193
17	16126236	3.98088
17	19998795	4.09626
17	22128258	4.05909
17	22859178	3.83565
17	30745387	3.97469
17	35270223	4.40517
17	35290913	4.1997
17	36002015	4.32239
17	48062281	4.0532
17	52310589	4.11532
18	3015174	4.16704
18	42509424	5.0656
18	44051011	4.09334
18	45381035	3.93892
18	55415752	3.79183
19	379517	4.11725
19	1062500	3.84588
19	1285670	3.959
19	1328289	4.0509
19	1406455	4.24649
19	8920804	3.79942
19	13671229	3.88174
19	49507056	4.22323
20	13368737	3.93405
20	14552571	3.80052
20	14822533	3.8636
20	22229585	5.39968
20	40245274	3.81135
20	44425190	3.79129
20	46785779	4.2529
20	46787986	4.08166
20	46787987	4.08166
20	46788011	4.56511
20	46790045	5.45992
20	47494670	4.3783
20	47572631	4.19145
21	13156837	4.17186
21	14837964	3.99055
21	33018227	4.08407
21	47440610	4.03621
22	4168069	4.45432
22	6888463	3.91865
22	7881623	4.71019
22	11758469	3.78463
22	12382730	4.05854
22	12671228	4.20273
22	24516150	4.63526
22	26762143	3.98213
22	32935275	4.0509
22	33872250	3.95001
22	34066387	4.15509
22	34222502	3.92518
22	34812308	3.80052
22	34828149	4.00463
22	34828150	4.00463
22	35577911	3.83565
22	36335809	4.77754
22	36433247	3.89313
22	38636177	4.49322
22	38638927	3.87452
22	41535034	3.8671
22	41853525	4.46903
22	42024883	3.89963
22	44630625	4.5899
23	6661304	4.38881
23	7666733	3.95001
23	11871035	3.78755
23	14318041	3.79156
23	14992593	3.88572
23	16783822	4.3193
23	16783998	4.07094
23	16823978	3.8041
23	16824313	3.81135
23	16824855	3.94044
23	16826471	3.82827
23	16829229	3.86999
23	24420025	4.69379
23	24429354	4.03948
23	24429358	4.29158
23	25927178	3.98632
23	30213105	4.67142
23	30332308	4.05909
23	31514935	3.99525
23	31518217	4.20698
23	33790534	3.90136
23	34830381	4.49594
23	34944744	3.7967
23	37296739	4.15971
23	38678117	3.914
23	38741817	4.3711
23	41080675	4.05017
23	44426122	4.11696
23	45553870	3.79697
23	45819402	4.55736
23	47579163	3.93219
23	51098698	3.8755
23	53442586	4.67592
23	53464588	4.2529
23	55570739	4.31007
24	22338400	4.79561
25	15590203	4.36988
25	20908322	4.03829
25	20908344	4.03829
25	23611652	4.42806
25	23920135	5.09076
25	28741406	3.81192
25	32016566	3.85605
25	42527046	3.97306
25	42929231	4.59517
26	3748341	4.02618
26	7940748	4.00301
26	11070745	3.99055
26	12660789	4.07027
26	12660794	4.40055
26	21336929	3.85017
26	23743204	5.56193
27	3898095	3.92592
27	28319056	4.02333
27	42699004	4.10652
27	45755152	3.80521
27	46236261	3.78755
27	74859287	4.12767
27	81569212	4.30575
27	87435756	4.03452
27	87435771	3.91865
27	90667528	4.29628
27	99402048	4.60572
27	99408428	3.88606
27	101323346	4.03621
27	101326402	3.81502
27	101327170	4.10857
27	101339001	3.93554
27	101339840	4.36111
27	103515658	4.18549
27	109989719	4.31498
27	109989720	4.31498
27	110223408	4.02333
27	122208323	4.1016
27	123155803	3.90868

## Sheet: Table S8
Top 1000SNPs annotation results(Fixation index (FST)):337 SNPs and 229 candidate genes
Chr	Pos	Fst	Pos_type	Ref	Alt	Gene_ID	Gene_Name	description	Mutation_type
1	3356216	0.353478	intronic	G	A	gene68	RAB17	RAB17%2C member RAS oncogene family%2C transcript variant X1	hom
1	26362947	0.400001	intronic	C	G	gene435	ZFYVE9	zinc finger%2C FYVE domain containing 9%2C transcript variant X1	hom
1	26363220	0.362894	intronic	A	T	gene435	ZFYVE9	zinc finger%2C FYVE domain containing 9%2C transcript variant X1	hom
1	26363239	0.369554	intronic	G	A	gene435	ZFYVE9	zinc finger%2C FYVE domain containing 9%2C transcript variant X1	hom
1	52097696	0.353318	intronic	T	C	gene634	ST6GALNAC3	ST6 (alpha-N-acetyl-neuraminyl-2%2C3-beta-galactosyl-1%2C3)-N-acetylgalactosaminide alpha-2%2C6-sialyltransferase 3	het
1	52123807	0.39509	intronic	G	T	gene634	ST6GALNAC3	ST6 (alpha-N-acetyl-neuraminyl-2%2C3-beta-galactosyl-1%2C3)-N-acetylgalactosaminide alpha-2%2C6-sialyltransferase 3	het
1	211694350	0.437411	intronic	C	T	gene2281	NLGN1	neuroligin 1%2C transcript variant X2	hom
1	214824728	0.364384	intronic	T	C	gene2301	SLC7A14	solute carrier family 7 member 14%2C transcript variant X1	hom
1	214824737	0.380687	intronic	G	A	gene2301	SLC7A14	solute carrier family 7 member 14%2C transcript variant X1	hom
1	226880453	0.363527	intronic	G	T	gene2389	MLF1	myeloid leukemia factor 1%2C transcript variant X1	hom
1	229218969	0.353478	intronic	G	A	gene2405	KCNAB1	potassium channel%2C voltage gated subfamily A regulatory beta subunit 1%2C transcript variant X1	het
1	229371854	0.451504	intronic	T	C	gene2405	KCNAB1	potassium channel%2C voltage gated subfamily A regulatory beta subunit 1%2C transcript variant X1	hom
1	229375968	0.378079	intronic	T	C	gene2405	KCNAB1	potassium channel%2C voltage gated subfamily A regulatory beta subunit 1%2C transcript variant X1	hom
1	229718002	0.535121	intronic	T	C	gene2409	GMPS	guanine monophosphate synthase%2C transcript variant X1	het
1	229725383	0.361328	intronic	T	C	gene2409	GMPS	guanine monophosphate synthase%2C transcript variant X1	het
1	229731935	0.364005	intronic	G	T	gene2409	GMPS	guanine monophosphate synthase%2C transcript variant X1	het
1	229732939	0.353299	intronic	T	G	gene2409	GMPS	guanine monophosphate synthase%2C transcript variant X1	het
1	233397226	0.359189	intronic	G	A	gene2431	MBNL1	muscleblind like splicing regulator 1%2C transcript variant X2	het
1	236896715	0.358432	intronic	C	T	gene2468	CP	ceruloplasmin (ferroxidase)%2C transcript variant X1	hom
1	237053564	0.542204	intronic	G	A	gene2472	GYG1	glycogenin 1%2C transcript variant X1	hom
1	246299236	0.383009	intronic	G	C	gene2536	CLSTN2	calsyntenin 2%2C transcript variant X1	het
1	246328235	0.414985	intronic	C	T	gene2536	CLSTN2	calsyntenin 2%2C transcript variant X1	hom
1	246328266	0.355265	intronic	T	A	gene2536	CLSTN2	calsyntenin 2%2C transcript variant X1	hom
1	246349997	0.38985	intronic	A	T	gene2536	CLSTN2	calsyntenin 2%2C transcript variant X1	het
1	246350001	0.436506	intronic	G	A	gene2536	CLSTN2	calsyntenin 2%2C transcript variant X1	het
1	246350107	0.357334	intronic	C	A	gene2536	CLSTN2	calsyntenin 2%2C transcript variant X1	het
1	248533355	0.354241	intronic	C	G	gene2554	ESYT3	extended synaptotagmin-like protein 3%2C transcript variant X1	het
1	248713269	0.374402	intronic	G	A	gene2556	NME9	NME/NM23 family member 9%2C transcript variant X1	unknown
1	253268486	0.373122	intronic	A	G	gene2589	SLCO2A1	solute carrier organic anion transporter family member 2A1%2C transcript variant X1	hom
1	253272280	0.459231	UTR5	G	A	gene2589	SLCO2A1	solute carrier organic anion transporter family member 2A1%2C transcript variant X1	hom
1	256261700	0.420333	intronic	C	T	gene2614	CPNE4	copine IV%2C transcript variant X1	hom
1	258519638	0.356348	intronic	G	A	gene2636	DSCAM	Down syndrome cell adhesion molecule%2C transcript variant X1	hom
1	258530069	0.359229	intronic	A	G	gene2636	DSCAM	Down syndrome cell adhesion molecule%2C transcript variant X1	hom
1	258534136	0.447146	intronic	C	T	gene2636	DSCAM	Down syndrome cell adhesion molecule%2C transcript variant X1	hom
1	258534406	0.480037	intronic	G	A	gene2636	DSCAM	Down syndrome cell adhesion molecule%2C transcript variant X1	hom
1	259537188	0.470045	intronic	G	A	gene2643	MX2	MX dynamin-like GTPase 2	hom
1	259538289	0.38717	intronic	C	T	gene2643	MX2	MX dynamin-like GTPase 2	unknown
1	270284432	0.357015	intronic	G	A	gene2781	EAF1	ELL associated factor 1%2C transcript variant X1	unknown
2	626630	0.367575	intronic	T	C	gene2821	SNTG2	syntrophin%2C gamma 2%2C transcript variant X1	unknown
2	11354227	0.359608	intronic	G	A	gene2918	SUSD1	sushi domain containing 1%2C transcript variant X3	hom
2	13263138	0.408952	intronic	T	G	gene2936	LOC101114239	A-kinase anchor protein 2%2C transcript variant X2	het
2	26787106	0.398335	intronic	C	T	gene3046	ROR2	receptor tyrosine kinase-like orphan receptor 2%2C transcript variant X1	hom
2	64984182	0.37909	intronic	G	A	gene3432	TRPM3	transient receptor potential cation channel%2C subfamily M%2C member 3%2C transcript variant X1	het
2	64986448	0.359371	intronic	T	G	gene3432	TRPM3	transient receptor potential cation channel%2C subfamily M%2C member 3%2C transcript variant X1	het
2	64986656	0.414589	intronic	T	C	gene3432	TRPM3	transient receptor potential cation channel%2C subfamily M%2C member 3%2C transcript variant X1	het
2	64987715	0.400787	intronic	G	T	gene3432	TRPM3	transient receptor potential cation channel%2C subfamily M%2C member 3%2C transcript variant X1	het
2	64987747	0.505219	intronic	A	G	gene3432	TRPM3	transient receptor potential cation channel%2C subfamily M%2C member 3%2C transcript variant X1	het
2	64987753	0.52	intronic	G	A	gene3432	TRPM3	transient receptor potential cation channel%2C subfamily M%2C member 3%2C transcript variant X1	het
2	66039606	0.372535	intronic	C	T	gene3438	MAMDC2	MAM domain containing 2%2C transcript variant X2	unknown
2	102949846	0.403822	intronic	G	C	gene3696	MSRA	methionine sulfoxide reductase A%2C transcript variant X2	hom
2	113758470	0.357036	UTR5	G	A	gene3780	FAM168B	family with sequence similarity 168 member B%2C transcript variant X1	hom
2	116569309	0.358361	intronic	C	G	gene3803	WDR33	WD repeat domain 33%2C transcript variant X2	hom
2	119848545	0.466967	UTR5	T	C	gene3845	GULP1	GULP%2C engulfment adaptor PTB domain containing 1%2C transcript variant X5	hom
2	130628478	0.401144	intronic	G	A	gene3912	OSBPL6	oxysterol binding protein like 6%2C transcript variant X1	unknown
2	140929438	0.356735	intronic	A	G	gene4022	LOC106990335	zinc finger protein ZIC 5-like%2C transcript variant X1	hom
2	150141856	0.394455	intronic	A	C	gene4085	CCDC148	coiled-coil domain containing 148%2C transcript variant X1	het
2	150180128	0.407006	intronic	T	C	gene4085	CCDC148	coiled-coil domain containing 148%2C transcript variant X1	hom
2	150437579	0.355635	intronic	C	T	gene4085	CCDC148	coiled-coil domain containing 148%2C transcript variant X1	het
2	158917831	0.367808	intronic	G	A	gene4131	LYPD6	LY6/PLAUR domain containing 6%2C transcript variant X3	hom
2	169117886	0.384192	intronic	T	C	gene4164	LRP1B	LDL receptor related protein 1B%2C transcript variant X1	unknown
2	172189896	0.359371	intronic	T	C	gene4173	THSD7B	thrombospondin type 1 domain containing 7B%2C transcript variant X1	hom
2	174215975	0.360261	intronic	G	A	gene4182	ZRANB3	zinc finger%2C RAN-binding domain containing 3%2C transcript variant X1	hom
2	179574069	0.447957	intronic	G	A	gene4210	DPP10	dipeptidyl-peptidase 10 (inactive)%2C transcript variant X1	het
2	179581875	0.398648	intronic	C	T	gene4210	DPP10	dipeptidyl-peptidase 10 (inactive)%2C transcript variant X1	hom
2	179595285	0.38172	intronic	A	T	gene4210	DPP10	dipeptidyl-peptidase 10 (inactive)%2C transcript variant X1	hom
2	179601115	0.373461	intronic	T	A	gene4210	DPP10	dipeptidyl-peptidase 10 (inactive)%2C transcript variant X1	hom
2	183545480	0.376919	intronic	C	T	gene4229	STEAP3	STEAP3 metalloreductase%2C transcript variant X1	unknown
2	193247242	0.385774	intronic	G	A	gene4281	TMEFF2	transmembrane protein with EGF-like and two follistatin-like domains 2%2C transcript variant X1	hom
2	214973172	0.363134	intronic	C	G	gene4438	SPAG16	sperm associated antigen 16%2C transcript variant X1	hom
2	223616402	0.455575	intronic	A	G	gene4543	SGPP2	sphingosine-1-phosphate phosphatase 2	het
2	233386217	0.374081	intronic	A	T	gene4637	PHC2	polyhomeotic homolog 2 (Drosophila)%2C transcript variant X1	hom
2	234873724	0.377505	intronic	G	A	gene4682	COL16A1	collagen%2C type XVI%2C alpha 1%2C transcript variant X1	hom
2	245816306	0.387895	intronic	C	G	gene4898	TMCO4	transmembrane and coiled-coil domains 4%2C transcript variant X5	unknown
3	23727065	0.35828	intronic	G	C	gene5346	NBAS	neuroblastoma amplified sequence%2C transcript variant X2	unknown
3	23730646	0.42711	intronic	C	T	gene5346	NBAS	neuroblastoma amplified sequence%2C transcript variant X2	het
3	33654501	0.406263	intronic	C	T	gene5431	KCNK3	potassium channel%2C two pore domain subfamily K%2C member 3	hom
3	39214857	0.362696	upstream	G	C	gene5529	GKN2	gastrokine 2	hom
3	44164094	0.395992	intronic	C	G	gene5564	VPS54	VPS54 GARP complex subunit%2C transcript variant X1	het
3	56865812	0.418542	intronic	C	T	gene5614	TCF7L1	transcription factor 7-like 1 (T-cell specific%2C HMG-box)%2C transcript variant X1	unknown
3	56866722	0.418542	intronic	G	A	gene5614	TCF7L1	transcription factor 7-like 1 (T-cell specific%2C HMG-box)%2C transcript variant X1	hom
3	61599147	0.366667	intronic	G	C	gene5704	LOC101116036	sulfotransferase 1C2%2C transcript variant X1	unknown
3	75155910	0.358291	intronic	G	T	gene5782	FSHR	follicle stimulating hormone receptor	hom
3	83569464	0.383163	intronic	G	A	gene5863	SLC8A1	solute carrier family 8 (sodium/calcium exchanger)%2C member 1%2C transcript variant X1	het
3	83570103	0.35554	intronic	G	A	gene5863	SLC8A1	solute carrier family 8 (sodium/calcium exchanger)%2C member 1%2C transcript variant X1	unknown
3	92577257	0.395992	intronic	C	T	gene5945	ADD2	adducin 2%2C transcript variant X1	unknown
3	100754954	0.386066	UTR5	G	A	gene6061	LONRF2	LON peptidase N-terminal domain and ring finger 2%2C transcript variant X1	het
3	134549036	0.355966	intronic	C	T	gene6399	GALNT6	polypeptide N-acetylgalactosaminyltransferase 6%2C transcript variant X1	hom
3	142165823	0.477282	intronic	T	A	gene6540	TMEM117	transmembrane protein 117%2C transcript variant X5	hom
3	148658865	0.383473	intronic	A	G	gene6571	PTPRR	protein tyrosine phosphatase%2C receptor type%2C R%2C transcript variant X1	unknown
3	156530705	0.376482	intronic	C	T	gene6655	PPM1H	protein phosphatase%2C Mg2+/Mn2+ dependent 1H%2C transcript variant X1	het
3	169061369	0.42861	intronic	A	G	gene6899	SCYL2	SCY1-like%2C kinase-like 2%2C transcript variant X2	het
3	205002461	0.397346	UTR3	T	C	gene7299	KLRB1	killer cell lectin-like receptor subfamily B%2C member 1	unknown
3	205148215	0.371524	intronic	C	T	gene7300	LOC101122683	ovostatin homolog 2-like	unknown
3	212089208	0.357988	intronic	C	T	gene7454	DCP1B	decapping mRNA 1B%2C transcript variant X1	hom
4	4792987	0.380561	intronic	C	T	gene7709	LOC106990241	protein cordon-bleu-like%2C transcript variant X2	hom
4	5360797	0.42749	intronic	A	G	gene7711	DDC	dopa decarboxylase%2C transcript variant X2	het
4	15679274	0.403276	intronic	A	G	gene7791	UMAD1	UBAP1-MVB12-associated (UMA) domain containing 1%2C transcript variant X1	hom
4	16134468	0.369997	intronic	T	C	gene7795	ICA1	islet cell autoantigen 1%2C transcript variant X1	hom
4	16139200	0.386768	intronic	A	C	gene7795	ICA1	islet cell autoantigen 1%2C transcript variant X1	het
4	16139478	0.363355	intronic	G	A	gene7795	ICA1	islet cell autoantigen 1%2C transcript variant X1	hom
4	16147600	0.365888	intronic	G	A	gene7795	ICA1	islet cell autoantigen 1%2C transcript variant X1	unknown
4	16153723	0.364384	intronic	A	T	gene7795	ICA1	islet cell autoantigen 1%2C transcript variant X1	het
4	16157510	0.385941	intronic	T	C	gene7795	ICA1	islet cell autoantigen 1%2C transcript variant X1	unknown
4	43942095	0.357323	intronic	G	A	gene7932	CCDC146	coiled-coil domain containing 146%2C transcript variant X1	hom
4	109603310	0.376398	intronic	T	C	gene8532	CNTNAP2	contactin associated protein-like 2%2C transcript variant X1	hom
4	116152452	0.448985	intronic	G	A	gene8640	DPP6	dipeptidyl-peptidase 6%2C transcript variant X1	unknown
5	5617393	0.359121	intronic	C	T	gene8824	MYO9B	myosin IXB%2C transcript variant X1	unknown
5	9213559	0.399802	intronic	C	T	gene8954	ADGRE3	adhesion G protein-coupled receptor E3%2C transcript variant X1	unknown
5	39176538	0.374081	downstream	A	G	gene9603	LOC101120410	olfactory receptor 2L2-like	het
5	40200832	0.355268	exonic	C	T	gene9641	LOC101105657	olfactory receptor 2M5-like	hom
5	40200834	0.355268	exonic	G	A	gene9641	LOC101105657	olfactory receptor 2M5-like	hom
6	10651198	0.366603	intronic	A	G	gene10341	NDST4	N-deacetylase/N-sulfotransferase (heparan glucosaminyl) 4	hom
6	12442225	0.361783	intronic	G	C	gene10351	ANK2	ankyrin 2%2C neuronal%2C transcript variant X1	hom
6	12456775	0.471472	intronic	C	T	gene10351	ANK2	ankyrin 2%2C neuronal%2C transcript variant X1	hom
6	12735802	0.358602	intronic	G	A	gene10351	ANK2	ankyrin 2%2C neuronal%2C transcript variant X1	het
6	24331483	0.565154	intronic	C	T	gene10438	EMCN	endomucin%2C transcript variant X1	het
6	24331858	0.364607	intronic	T	C	gene10438	EMCN	endomucin%2C transcript variant X1	het
6	24339615	0.502568	intronic	T	G	gene10438	EMCN	endomucin%2C transcript variant X1	het
6	29963707	0.364966	intronic	A	G	gene10478	PDLIM5	PDZ and LIM domain 5%2C transcript variant X1	het
6	30002793	0.474577	intronic	T	C	gene10478	PDLIM5	PDZ and LIM domain 5%2C transcript variant X1	unknown
6	30909398	0.424911	intronic	G	A	gene10486	GRID2	glutamate receptor%2C ionotropic%2C delta 2%2C transcript variant X1	hom
6	62940360	0.373855	intronic	C	G	gene10636	KCTD8	potassium channel tetramerization domain containing 8%2C transcript variant X1	hom
6	71703289	0.357296	intronic	T	C	gene10710	AASDH	aminoadipate-semialdehyde dehydrogenase%2C transcript variant X1	hom
6	77039571	0.356659	intronic	C	A	gene10736	ADGRL3	adhesion G protein-coupled receptor L3%2C transcript variant X1	het
6	77413888	0.384677	intronic	C	G	gene10736	ADGRL3	adhesion G protein-coupled receptor L3%2C transcript variant X1	hom
6	85017527	0.357448	intronic	T	G	gene10784	CSN1S1	casein alpha s1%2C transcript variant X1	hom
6	102728879	0.362418	intronic	C	T	gene10963	LOC105607318	uncharacterized protein C4orf50%2C transcript variant X1	unknown
7	24379931	0.435493	exonic	C	T	gene11532	LOC101102066	olfactory receptor 4K2-like	het
7	44540703	0.492096	intronic	A	G	gene11802	TLN2	talin 2%2C transcript variant X1	hom
7	45068736	0.467493	intronic	A	G	gene11808	VPS13C	vacuolar protein sorting 13 homolog C (S. cerevisiae)%2C transcript variant X1	hom
7	84364218	0.411775	intronic	G	A	gene12208	GPATCH2L	G-patch domain containing 2 like%2C transcript variant X1	het
8	4635006	0.380637	intronic	G	A	gene12327	MEI4	meiotic double-stranded break formation protein 4%2C transcript variant X2	het
8	14373570	0.357194	intronic	A	C	gene12385	NKAIN2	Na+/K+ transporting ATPase interacting 2%2C transcript variant X2	hom
8	21510651	0.403342	intronic	T	C	gene12441	NT5DC1	5'-nucleotidase domain containing 1%2C transcript variant X1	hom
8	21701959	0.452564	intronic	C	T	gene12443	FRK	fyn-related Src family tyrosine kinase%2C transcript variant X1	het
8	52892131	0.373918	intronic	A	G	gene12641	THEMIS	thymocyte selection associated%2C transcript variant X1	hom
8	67542828	0.407357	intronic	C	T	gene12756	AIG1	androgen-induced 1%2C transcript variant X1	hom
8	67550402	0.428647	intronic	G	T	gene12756	AIG1	androgen-induced 1%2C transcript variant X1	hom
8	67550416	0.399196	intronic	G	A	gene12756	AIG1	androgen-induced 1%2C transcript variant X1	hom
8	67554501	0.356113	intronic	C	T	gene12756	AIG1	androgen-induced 1%2C transcript variant X1	hom
8	81284069	0.366182	intronic	C	T	gene12860	SERAC1	serine active site containing 1%2C transcript variant X1	unknown
8	87719429	0.366603	intronic	C	T	gene12912	T	T brachyury transcription factor%2C transcript variant X1	hom
9	3619796	0.375101	intronic	C	T	gene12969	SDHAF4	succinate dehydrogenase complex assembly factor 4%2C transcript variant X1	het
9	29423925	0.363636	intronic	T	C	gene13194	TBC1D31	TBC1 domain family member 31%2C transcript variant X5	hom
9	49581005	0.446094	intronic	G	A	gene13343	STAU2	staufen double-stranded RNA binding protein 2%2C transcript variant X4	hom
9	76858497	0.381438	intronic	C	T	gene13495	RGS22	regulator of G-protein signaling 22%2C transcript variant X1	hom
10	5468591	0.384911	intronic	T	A	gene13655	PCDH17	protocadherin 17%2C transcript variant X1	het
10	12373827	0.385918	intronic	T	G	gene13674	VWA8	von Willebrand factor A domain containing 8%2C transcript variant X1	het
10	12376407	0.358456	intronic	C	T	gene13674	VWA8	von Willebrand factor A domain containing 8%2C transcript variant X1	hom
10	12601071	0.427936	intronic	T	C	gene13675	DGKH	diacylglycerol kinase%2C eta%2C transcript variant X3	unknown
10	13847587	0.355492	intronic	C	T	gene13683	ENOX1	ecto-NOX disulfide-thiol exchanger 1%2C transcript variant X1	unknown
10	14403459	0.354577	intronic	A	C	gene13686	CCDC122	coiled-coil domain containing 122	het
10	16643966	0.459115	intronic	T	G	gene13709	LCP1	lymphocyte cytosolic protein 1 (L-plastin)%2C transcript variant X1	hom
10	16644678	0.438129	intronic	A	G	gene13709	LCP1	lymphocyte cytosolic protein 1 (L-plastin)%2C transcript variant X1	hom
10	16646632	0.436336	intronic	G	A	gene13709	LCP1	lymphocyte cytosolic protein 1 (L-plastin)%2C transcript variant X1	het
10	16646641	0.384868	intronic	G	A	gene13709	LCP1	lymphocyte cytosolic protein 1 (L-plastin)%2C transcript variant X1	het
10	20922954	0.571092	intronic	C	T	gene13751	FAM124A	family with sequence similarity 124 member A%2C transcript variant X1	hom
10	20972638	0.36457	intronic	C	T	gene13751	FAM124A	family with sequence similarity 124 member A%2C transcript variant X1	hom
10	21542548	0.365342	intronic	C	T	gene13757	DHRS12	dehydrogenase/reductase (SDR family) member 12%2C transcript variant X1	hom
10	23153158	0.373862	intronic	C	G	gene13781	LHFP	lipoma HMGIC fusion partner%2C transcript variant X2	hom
10	26099600	0.42496	intronic	G	T	gene13806	NBEA	neurobeachin%2C transcript variant X1	hom
10	26104175	0.398779	intronic	C	G	gene13806	NBEA	neurobeachin%2C transcript variant X1	hom
10	26104418	0.416034	intronic	G	A	gene13806	NBEA	neurobeachin%2C transcript variant X1	hom
10	29163870	0.378232	intronic	G	A	gene13830	FRY	FRY microtubule binding protein%2C transcript variant X1	het
10	31221333	0.360956	intronic	A	C	gene13856	MTUS2	microtubule associated tumor suppressor candidate 2%2C transcript variant X3	unknown
10	31230200	0.473304	intronic	T	C	gene13856	MTUS2	microtubule associated tumor suppressor candidate 2%2C transcript variant X3	het
10	31444222	0.405124	intronic	G	A	gene13856	MTUS2	microtubule associated tumor suppressor candidate 2%2C transcript variant X3	unknown
10	31491408	0.363568	intronic	A	T	gene13856	MTUS2	microtubule associated tumor suppressor candidate 2%2C transcript variant X3	het
10	44495553	0.4088	intronic	T	C	gene13940	KLHL1	kelch like family member 1	het
10	67720230	0.363169	intronic	G	A	gene14004	GPC5	glypican 5%2C transcript variant X6	hom
10	70348639	0.421475	intronic	T	C	gene14028	LOC101106781	multidrug resistance-associated protein 4-like%2C transcript variant X1	hom
11	10093900	0.413042	intronic	C	T	gene14254	DHX40	DEAH (Asp-Glu-Ala-His) box polypeptide 40%2C transcript variant X1	het
11	13248368	0.422305	intronic	G	A	gene14296	C11H17orf78	chromosome 11 open reading frame%2C human C17orf78%2C transcript variant X1	hom
11	15943220	0.400329	intronic	G	A	gene14350	ASIC2	acid sensing ion channel 2%2C transcript variant X1	hom
11	25777083	0.352818	intronic	A	G	gene14585	RABEP1	rabaptin%2C RAB GTPase binding effector protein 1%2C transcript variant X1	unknown
11	29893446	0.372052	intronic	T	C	gene14762	DNAH9	dynein%2C axonemal%2C heavy chain 9%2C transcript variant X1	hom
11	41574850	0.361219	intronic	A	G	gene15098	DNAJC7	DnaJ heat shock protein family (Hsp40) member C7%2C transcript variant X1	het
11	54574058	0.361111	upstream	T	C	gene15472	EVPL	envoplakin%2C transcript variant X1	hom
12	25454817	0.386305	intronic	C	T	gene15796	NVL	nuclear VCP-like%2C transcript variant X1	hom
12	26721953	0.373057	intronic	C	A	gene15811	ENAH	enabled homolog (Drosophila)%2C transcript variant X1	hom
12	31721060	0.363258	intronic	G	A	gene15871	SDCCAG8	serologically defined colon cancer antigen 8%2C transcript variant X1	het
12	31733096	0.416376	intronic	G	A	gene15871	SDCCAG8	serologically defined colon cancer antigen 8%2C transcript variant X1	het
12	51003857	0.393161	intronic	C	G	gene16161	LOC105616544	putative uncharacterized protein C1orf196%2C transcript variant X1	het
12	53970535	0.404875	intronic	G	A	gene16201	RABGAP1L	RAB GTPase activating protein 1-like%2C transcript variant X1	hom
12	54539877	0.380656	intronic	A	C	gene16210	TNR	tenascin R	hom
12	54712545	0.353089	intronic	C	T	gene16210	TNR	tenascin R	unknown
12	57453271	0.359852	exonic	T	G	gene16224	LOC101118372	quinone oxidoreductase-like protein 2%2C transcript variant X1	hom
12	59289137	0.381954	intronic	G	A	gene16249	CEP350	centrosomal protein 350kDa%2C transcript variant X1	hom
12	66506396	0.363914	intronic	A	T	gene16321	KCNK2	potassium channel%2C two pore domain subfamily K%2C member 2%2C transcript variant X1	het
12	74258224	0.367486	intronic	A	G	gene16409	CRB1	crumbs family member 1%2C photoreceptor morphogenesis associated%2C transcript variant X1	het
13	18006687	0.356819	intronic	G	A	gene16590	PARD3	par-3 family cell polarity regulator%2C transcript variant X1	unknown
13	55759653	0.365827	downstream	A	T	gene17026	CDH26	cadherin 26%2C transcript variant X1	het
13	64737374	0.459211	intronic	G	T	gene17219	EPB41L1	erythrocyte membrane protein band 4.1-like 1%2C transcript variant X1	het
13	74735951	0.39395	intronic	G	A	gene17377	SLC13A3	solute carrier family 13 (sodium-dependent dicarboxylate transporter)%2C member 3%2C transcript variant X1	hom
13	76448369	0.388312	intronic	C	G	gene17388	PREX1	phosphatidylinositol-3%2C4%2C5-trisphosphate-dependent Rac exchange factor 1%2C transcript variant X1	het
14	1184022	0.435897	intronic	C	G	gene17465	AARS	alanyl-tRNA synthetase	hom
14	21652166	0.424053	intronic	C	T	gene17707	FTO	fat mass and obesity associated%2C transcript variant X1	unknown
14	25698662	0.353017	intronic	C	T	gene17793	CNOT1	CCR4-NOT transcription complex subunit 1%2C transcript variant X1	unknown
14	35806060	0.403106	intronic	C	A	gene17912	LOC101121621	cytochrome b5 type B	het
14	39177518	0.354497	intronic	A	G	gene17954	HYDIN	HYDIN%2C axonemal central pair apparatus protein%2C transcript variant X1	het
14	43936214	0.357988	intronic	T	C	gene18002	KIAA0355	KIAA0355 ortholog%2C transcript variant X1	het
14	62331823	0.403611	intronic	T	G	gene18874	ZNF274	zinc finger protein 274%2C transcript variant X1	het
15	1823961	0.355415	intronic	G	T	gene18921	GRIA4	glutamate receptor%2C ionotropic%2C AMPA 4%2C transcript variant X2	hom
15	4735695	0.378203	intronic	T	C	gene18930	DYNC2H1	dynein%2C cytoplasmic 2%2C heavy chain 1%2C transcript variant X1	unknown
15	5263802	0.376444	exonic	C	T	gene18934	MMP13	matrix metallopeptidase 13	hom
15	5265237	0.356345	intronic	A	G	gene18934	MMP13	matrix metallopeptidase 13	unknown
15	5840553	0.411622	intronic	A	G	gene18944	TMEM123	transmembrane protein 123%2C transcript variant X1	hom
15	6154532	0.513466	intronic	G	A	gene18952	YAP1	Yes associated protein 1	hom
15	7489977	0.406709	intronic	A	G	gene18958	PGR	progesterone receptor%2C transcript variant X1	hom
15	7667383	0.386082	intronic	T	C	gene18959	ARHGAP42	Rho GTPase activating protein 42%2C transcript variant X1	hom
15	8319923	0.360261	intronic	T	A	gene18962	CNTN5	contactin 5%2C transcript variant X1	hom
15	9606050	0.363407	intronic	T	C	gene18962	CNTN5	contactin 5%2C transcript variant X1	hom
15	14695764	0.360483	intronic	T	G	gene18983	SESN3	sestrin 3%2C transcript variant X1	het
15	15601050	0.426406	intronic	G	A	gene18996	CWF19L2	CWF19-like 2%2C cell cycle control (S. pombe)%2C transcript variant X1	unknown
15	15606065	0.38236	intronic	T	A	gene18996	CWF19L2	CWF19-like 2%2C cell cycle control (S. pombe)%2C transcript variant X1	het
15	15606593	0.424536	intronic	G	A	gene18996	CWF19L2	CWF19-like 2%2C cell cycle control (S. pombe)%2C transcript variant X1	unknown
15	15607856	0.393927	intronic	A	G	gene18996	CWF19L2	CWF19-like 2%2C cell cycle control (S. pombe)%2C transcript variant X1	het
15	15607938	0.417691	intronic	G	T	gene18996	CWF19L2	CWF19-like 2%2C cell cycle control (S. pombe)%2C transcript variant X1	het
15	15610070	0.405839	intronic	T	C	gene18996	CWF19L2	CWF19-like 2%2C cell cycle control (S. pombe)%2C transcript variant X1	het
15	15612577	0.490076	intronic	G	C	gene18996	CWF19L2	CWF19-like 2%2C cell cycle control (S. pombe)%2C transcript variant X1	het
15	15612736	0.37013	intronic	A	C	gene18996	CWF19L2	CWF19-like 2%2C cell cycle control (S. pombe)%2C transcript variant X1	het
15	15613866	0.387303	intronic	A	T	gene18996	CWF19L2	CWF19-like 2%2C cell cycle control (S. pombe)%2C transcript variant X1	het
15	15616065	0.386762	intronic	A	G	gene18996	CWF19L2	CWF19-like 2%2C cell cycle control (S. pombe)%2C transcript variant X1	het
15	23152764	0.438871	intronic	G	A	gene19061	NCAM1	neural cell adhesion molecule 1%2C transcript variant X1	unknown
15	33994683	0.367816	intronic	C	T	gene19208	SERGEF	secretion regulating guanine nucleotide exchange factor%2C transcript variant X3	het
15	34087649	0.387755	intronic	G	A	gene19208	SERGEF	secretion regulating guanine nucleotide exchange factor%2C transcript variant X3	het
15	38857027	0.387951	intronic	C	T	gene19253	ARNTL	aryl hydrocarbon receptor nuclear translocator like%2C transcript variant X5	hom
15	39468123	0.510212	intronic	G	C	gene19256	TEAD1	TEA domain family member 1 (SV40 transcriptional enhancer factor)%2C transcript variant X1	het
15	39468129	0.510212	intronic	G	A	gene19256	TEAD1	TEA domain family member 1 (SV40 transcriptional enhancer factor)%2C transcript variant X1	het
15	42663441	0.38022	intronic	A	G	gene19283	IPO7	importin 7	het
15	43760309	0.426017	intronic	C	A	gene19301	LMO1	LIM domain only 1%2C transcript variant X1	het
15	43862666	0.361276	intronic	G	A	gene19302	RIC3	RIC3 acetylcholine receptor chaperone%2C transcript variant X1	hom
15	51591940	0.404587	exonic	C	T	gene19641	C2CD3	C2 calcium-dependent domain containing 3%2C transcript variant X1	het
15	51621839	0.412088	intronic	A	C	gene19641	C2CD3	C2 calcium-dependent domain containing 3%2C transcript variant X1	hom
15	51622325	0.385596	intronic	C	T	gene19641	C2CD3	C2 calcium-dependent domain containing 3%2C transcript variant X1	unknown
15	51714062	0.37551	intronic	T	C	gene19642	PPME1	protein phosphatase methylesterase 1%2C transcript variant X1	unknown
15	72318710	0.39084	intronic	C	T	gene19811	EXT2	exostosin glycosyltransferase 2%2C transcript variant X1	hom
16	2540651	0.364281	intronic	C	T	gene20130	KCNIP1	Kv channel interacting protein 1%2C transcript variant X4	het
16	39347377	0.356312	intronic	C	T	gene20426	RAI14	retinoic acid induced 14%2C transcript variant X1	hom
16	39390573	0.436506	intronic	G	A	gene20426	RAI14	retinoic acid induced 14%2C transcript variant X1	het
16	53294813	0.364255	intronic	G	A	gene20469	CDH18	cadherin 18%2C type 2%2C transcript variant X4	het
16	53297331	0.359518	intronic	C	T	gene20469	CDH18	cadherin 18%2C type 2%2C transcript variant X4	het
16	53757929	0.357562	intronic	A	G	gene20469	CDH18	cadherin 18%2C type 2%2C transcript variant X4	hom
16	57439834	0.395296	intronic	C	T	gene20490	FBXL7	F-box and leucine-rich repeat protein 7%2C transcript variant X1	hom
16	58212809	0.410151	intronic	C	T	gene20493	ANKH	ANKH inorganic pyrophosphate transport regulator%2C transcript variant X1	unknown
16	58223526	0.353786	intronic	A	G	gene20493	ANKH	ANKH inorganic pyrophosphate transport regulator%2C transcript variant X1	het
16	58262230	0.380771	intronic	C	A	gene20493	ANKH	ANKH inorganic pyrophosphate transport regulator%2C transcript variant X1	hom
16	58262412	0.389637	intronic	C	T	gene20493	ANKH	ANKH inorganic pyrophosphate transport regulator%2C transcript variant X1	hom
16	58262785	0.363057	intronic	G	A	gene20493	ANKH	ANKH inorganic pyrophosphate transport regulator%2C transcript variant X1	hom
16	58263880	0.37855	intronic	C	A	gene20493	ANKH	ANKH inorganic pyrophosphate transport regulator%2C transcript variant X1	hom
16	58327604	0.378483	intronic	G	A	gene20493	ANKH	ANKH inorganic pyrophosphate transport regulator%2C transcript variant X1	unknown
16	58339168	0.367098	intronic	T	C	gene20493	ANKH	ANKH inorganic pyrophosphate transport regulator%2C transcript variant X1	het
16	58350389	0.39916	intronic	C	T	gene20493	ANKH	ANKH inorganic pyrophosphate transport regulator%2C transcript variant X1	het
16	62005029	0.53569	intronic	G	T	gene20501	CTNND2	catenin delta 2%2C transcript variant X1	het
16	63779340	0.601216	intronic	G	T	gene20514	SEMA5A	sema domain%2C seven thrombospondin repeats (type 1 and type 1-like)%2C transmembrane domain (TM) and short cytoplasmic domain%2C (semaphorin) 5A%2C transcript variant X1	unknown
16	63780216	0.402251	intronic	C	T	gene20514	SEMA5A	sema domain%2C seven thrombospondin repeats (type 1 and type 1-like)%2C transmembrane domain (TM) and short cytoplasmic domain%2C (semaphorin) 5A%2C transcript variant X1	het
16	65505643	0.464174	intronic	A	T	gene20521	ADCY2	adenylate cyclase 2 (brain)%2C transcript variant X1	hom
17	3922567	0.394455	intronic	C	T	gene20596	LOC101122892	transmembrane protein 131-like%2C transcript variant X1	unknown
17	4131792	0.368559	intronic	A	T	gene20597	MND1	meiotic nuclear divisions 1%2C transcript variant X1	hom
17	4134560	0.371862	intronic	C	A	gene20597	MND1	meiotic nuclear divisions 1%2C transcript variant X1	het
17	4855501	0.422383	intronic	C	T	gene20604	TMEM154	transmembrane protein 154%2C transcript variant X1	hom
17	6375868	0.352675	intronic	T	C	gene20612	SH3D19	SH3 domain containing 19%2C transcript variant X4	hom
17	6651754	0.381336	intronic	T	C	gene20615	LRBA	LPS-responsive vesicle trafficking%2C beach and anchor containing%2C transcript variant X1	hom
17	6949633	0.383928	intronic	G	A	gene20615	LRBA	LPS-responsive vesicle trafficking%2C beach and anchor containing%2C transcript variant X1	hom
17	6949637	0.358996	intronic	A	T	gene20615	LRBA	LPS-responsive vesicle trafficking%2C beach and anchor containing%2C transcript variant X1	hom
17	6949699	0.373136	intronic	A	G	gene20615	LRBA	LPS-responsive vesicle trafficking%2C beach and anchor containing%2C transcript variant X1	hom
17	6949705	0.373136	intronic	C	G	gene20615	LRBA	LPS-responsive vesicle trafficking%2C beach and anchor containing%2C transcript variant X1	hom
17	7024200	0.35497	intronic	G	A	gene20615	LRBA	LPS-responsive vesicle trafficking%2C beach and anchor containing%2C transcript variant X1	het
17	7025079	0.505889	intronic	T	G	gene20615	LRBA	LPS-responsive vesicle trafficking%2C beach and anchor containing%2C transcript variant X1	het
17	7025516	0.387045	intronic	C	T	gene20615	LRBA	LPS-responsive vesicle trafficking%2C beach and anchor containing%2C transcript variant X1	het
17	7026477	0.506663	intronic	A	C	gene20615	LRBA	LPS-responsive vesicle trafficking%2C beach and anchor containing%2C transcript variant X1	het
17	7026930	0.364106	intronic	C	T	gene20615	LRBA	LPS-responsive vesicle trafficking%2C beach and anchor containing%2C transcript variant X1	unknown
17	7059267	0.392521	intronic	C	T	gene20615	LRBA	LPS-responsive vesicle trafficking%2C beach and anchor containing%2C transcript variant X1	het
17	7098735	0.379594	intronic	C	T	gene20615	LRBA	LPS-responsive vesicle trafficking%2C beach and anchor containing%2C transcript variant X1	het
17	9891707	0.357242	intronic	A	G	gene20629	ARHGAP10	Rho GTPase activating protein 10	hom
17	9893423	0.450417	intronic	C	G	gene20629	ARHGAP10	Rho GTPase activating protein 10	hom
17	10305199	0.353529	intronic	T	C	gene20634	TMEM184C	transmembrane protein 184C%2C transcript variant X1	het
17	14687506	0.394939	intronic	G	C	gene20660	INPP4B	inositol polyphosphate-4-phosphatase type II B%2C transcript variant X2	hom
17	14757447	0.36523	intronic	G	C	gene20660	INPP4B	inositol polyphosphate-4-phosphatase type II B%2C transcript variant X2	het
17	36002015	0.360528	intronic	C	A	gene20768	FSTL5	follistatin-like 5%2C transcript variant X1	hom
17	46273786	0.361071	intronic	C	T	gene20845	RIMBP2	RIMS binding protein 2%2C transcript variant X1	het
17	48062281	0.433356	intronic	C	T	gene20852	TMEM132C	transmembrane protein 132C%2C transcript variant X1	het
17	52310589	0.396871	intronic	G	A	gene20905	DENR	density-regulated protein%2C transcript variant X1	hom
17	54515606	0.359852	intronic	G	A	gene20958	CUX2	cut-like homeobox 2%2C transcript variant X1	hom
17	69626935	0.383528	downstream	A	C	gene21201	EIF4ENIF1	eukaryotic translation initiation factor 4E nuclear import factor 1%2C transcript variant X3	unknown
18	26063187	0.376861	intronic	G	T	gene21527	IL16	interleukin 16%2C transcript variant X3	het
18	42509424	0.430336	intronic	C	A	gene21702	NPAS3	neuronal PAS domain protein 3%2C transcript variant X1	hom
19	379517	0.408408	intronic	T	C	gene22062	VOPP1	vesicular%2C overexpressed in cancer%2C prosurvival protein 1%2C transcript variant X1	hom
19	10630761	0.353295	intronic	G	A	gene22120	TRANK1	tetratricopeptide repeat and ankyrin repeat containing 1%2C transcript variant X1	het
19	25236110	0.373587	intronic	C	T	gene22286	CNTN6	contactin 6	unknown
19	49507056	0.360439	intronic	T	C	gene22472	DOCK3	dedicator of cytokinesis 3%2C transcript variant X12	hom
20	29362535	0.359171	intronic	A	G	gene23365	LOC105603932	zinc finger protein 397-like%2C transcript variant X2	het
20	39525109	0.432175	intronic	T	G	gene23648	ATXN1	ataxin 1%2C transcript variant X1	hom
20	46785779	0.398148	intronic	T	C	gene23707	RIOK1	RIO kinase 1%2C transcript variant X2	hom
20	46787986	0.355214	intronic	T	C	gene23707	RIOK1	RIO kinase 1%2C transcript variant X2	hom
20	46787987	0.355214	intronic	G	A	gene23707	RIOK1	RIO kinase 1%2C transcript variant X2	hom
20	46788011	0.361884	intronic	G	A	gene23707	RIOK1	RIO kinase 1%2C transcript variant X2	hom
20	46790045	0.533223	intronic	G	A	gene23707	RIOK1	RIO kinase 1%2C transcript variant X2	hom
21	47440610	0.380708	intronic	G	A	gene24508	LOC101118066	actin-85C-like%2C transcript variant X2	hom
22	7881623	0.447853	intronic	A	G	gene24611	PRKG1	protein kinase%2C cGMP-dependent%2C type I%2C transcript variant X1	hom
22	9254683	0.379199	intronic	C	T	gene24625	PTEN	phosphatase and tensin homolog%2C transcript variant X2	het
22	24516150	0.450331	intronic	C	G	gene24851	SORCS3	sortilin-related VPS10 domain containing receptor 3%2C transcript variant X1	unknown
22	26762143	0.358922	intronic	G	C	gene24852	SORCS1	sortilin-related VPS10 domain containing receptor 1%2C transcript variant X1	het
22	33729131	0.354793	intronic	A	T	gene24894	LOC106991857	actin filament-associated protein 1-like 2%2C transcript variant X1	hom
22	33872250	0.357598	intronic	G	T	gene24896	ABLIM1	actin binding LIM protein 1%2C transcript variant X1	unknown
22	34055459	0.381818	intronic	C	T	gene24896	ABLIM1	actin binding LIM protein 1%2C transcript variant X1	het
22	34066387	0.373862	intronic	T	G	gene24896	ABLIM1	actin binding LIM protein 1%2C transcript variant X1	hom
22	34222502	0.412186	intronic	T	A	gene24898	FAM160B1	family with sequence similarity 160 member B1%2C transcript variant X1	hom
22	34812308	0.362469	intronic	G	A	gene24900	ATRNL1	attractin like 1%2C transcript variant X1	hom
22	41535034	0.372175	intronic	A	G	gene24968	LOC101102109	deleted in malignant brain tumors 1 protein%2C transcript variant X2	hom
22	44630625	0.476931	intronic	C	T	gene25007	ADAM12	ADAM metallopeptidase domain 12%2C transcript variant X1	hom
23	7666733	0.357598	intronic	C	A	gene25120	DOK6	docking protein 6%2C transcript variant X1	het
23	24420025	0.411684	intronic	T	A	gene25182	CCDC178	coiled-coil domain containing 178	hom
23	24697101	0.356023	intronic	G	C	gene25184	KLHL14	kelch like family member 14%2C transcript variant X1	het
23	30213105	0.421299	intronic	C	A	gene25210	CHST9	carbohydrate (N-acetylgalactosamine 4-0) sulfotransferase 9%2C transcript variant X1	hom
23	33790534	0.380555	intronic	A	G	gene25236	RBBP8	retinoblastoma binding protein 8%2C transcript variant X4	het
23	34830381	0.442382	intronic	T	C	gene25243	ABHD3	abhydrolase domain containing 3	unknown
23	37281892	0.35704	intronic	G	A	gene25268	SMCHD1	structural maintenance of chromosomes flexible hinge domain containing 1%2C transcript variant X1	het
23	37296739	0.467759	intronic	G	A	gene25268	SMCHD1	structural maintenance of chromosomes flexible hinge domain containing 1%2C transcript variant X1	het
23	40182820	0.353299	intronic	C	G	gene25289	ARHGAP28	Rho GTPase activating protein 28%2C transcript variant X2	het
23	41080675	0.380362	intronic	T	C	gene25292	PTPRM	protein tyrosine phosphatase%2C receptor type%2C M%2C transcript variant X1	unknown
23	45819402	0.467742	intronic	T	A	gene25338	EPG5	ectopic P-granules autophagy protein 5 homolog (C. elegans)%2C transcript variant X1	het
23	52460463	0.355434	intronic	G	A	gene25392	DCC	DCC netrin 1 receptor%2C transcript variant X1	het
24	2051388	0.384484	intronic	G	A	gene25602	PDPK1	3-phosphoinositide dependent protein kinase 1%2C transcript variant X1	unknown
24	22338400	0.445483	intronic	G	A	gene25913	TNRC6A	trinucleotide repeat containing 6A%2C transcript variant X2	hom
24	25318126	0.368056	intronic	G	T	gene25936	KIAA0556	KIAA0556 ortholog%2C transcript variant X1	hom
25	15590203	0.37069	intronic	C	T	gene26536	ANK3	ankyrin 3%2C node of Ranvier (ankyrin G)%2C transcript variant X1	hom
25	23611652	0.393298	intronic	A	G	gene26565	CTNNA3	catenin alpha 3%2C transcript variant X1	hom
25	23920135	0.433777	intronic	C	A	gene26565	CTNNA3	catenin alpha 3%2C transcript variant X1	hom
25	28741406	0.377847	intronic	C	T	gene26650	PLA2G12B	phospholipase A2 group XIIB%2C transcript variant X1	het
25	30577298	0.360604	intronic	A	C	gene26685	KAT6B	K(lysine) acetyltransferase 6B%2C transcript variant X3	het
26	3748341	0.362382	intronic	T	A	gene26839	CSMD1	CUB and Sushi multiple domains 1%2C transcript variant X1	hom
26	21334441	0.354447	intronic	A	C	gene26969	SGCZ	sarcoglycan zeta	hom
27	46018250	0.357143	intronic	A	G	gene27506	VSIG4	V-set and immunoglobulin domain containing 4%2C transcript variant X1	het
27	108400674	0.35617	UTR5	T	C	gene28161	ENOX2	ecto-NOX disulfide-thiol exchanger 2%2C transcript variant X1	het
27	108609720	0.367669	intronic	C	T	gene28161	ENOX2	ecto-NOX disulfide-thiol exchanger 2%2C transcript variant X1	hom
27	118066041	0.388523	intronic	C	T	gene28241	TMEM164	transmembrane protein 164%2C transcript variant X5	unknown

## Sheet: Table S9
Top 1000SNPs annotation results(Fisher’s exact test):320 SNPs and 193 candidate genes
Chr	Pos	fisher_lod	Pos_type	Ref	Alt	Gene_ID	Gene_Name	description	Mutation_type
1	8563157	3.83983	intronic	C	T	gene124	LOC106990793	CUB and sushi domain-containing protein 2-like	hom
1	10341497	3.70246	intronic	T	C	gene150	PSMB2	proteasome subunit beta 2%2C transcript variant X1	hom
1	10347094	4.02383	intronic	G	A	gene150	PSMB2	proteasome subunit beta 2%2C transcript variant X1	hom
1	26362947	4.00126	intronic	C	G	gene435	ZFYVE9	zinc finger%2C FYVE domain containing 9%2C transcript variant X1	hom
1	26363163	3.75622	intronic	T	A	gene435	ZFYVE9	zinc finger%2C FYVE domain containing 9%2C transcript variant X1	hom
1	26363220	4.44069	intronic	A	T	gene435	ZFYVE9	zinc finger%2C FYVE domain containing 9%2C transcript variant X1	hom
1	26363239	4.13585	intronic	G	A	gene435	ZFYVE9	zinc finger%2C FYVE domain containing 9%2C transcript variant X1	hom
1	51052767	3.80327	intronic	C	A	gene629	SLC44A5	solute carrier family 44 member 5%2C transcript variant X1	hom
1	52097696	3.89008	intronic	T	C	gene634	ST6GALNAC3	ST6 (alpha-N-acetyl-neuraminyl-2%2C3-beta-galactosyl-1%2C3)-N-acetylgalactosaminide alpha-2%2C6-sialyltransferase 3	het
1	52123807	4.30662	intronic	G	T	gene634	ST6GALNAC3	ST6 (alpha-N-acetyl-neuraminyl-2%2C3-beta-galactosyl-1%2C3)-N-acetylgalactosaminide alpha-2%2C6-sialyltransferase 3	het
1	69192080	3.94577	intronic	G	A	gene764	FAM69A	family with sequence similarity 69 member A%2C transcript variant X1	hom
1	160681042	3.70246	upstream	T	C	gene1838	LOC101105121	olfactory receptor 5AC1-like	het
1	211694350	5.41816	intronic	C	T	gene2281	NLGN1	neuroligin 1%2C transcript variant X2	hom
1	214816631	3.96537	intronic	T	C	gene2301	SLC7A14	solute carrier family 7 member 14%2C transcript variant X1	hom
1	214845166	3.89963	intronic	A	G	gene2301	SLC7A14	solute carrier family 7 member 14%2C transcript variant X1	hom
1	226880453	4.04508	intronic	G	T	gene2389	MLF1	myeloid leukemia factor 1%2C transcript variant X1	hom
1	229371854	4.31016	intronic	T	C	gene2405	KCNAB1	potassium channel%2C voltage gated subfamily A regulatory beta subunit 1%2C transcript variant X1	hom
1	229718002	5.16653	intronic	T	C	gene2409	GMPS	guanine monophosphate synthase%2C transcript variant X1	het
1	233397226	4.13709	intronic	G	A	gene2431	MBNL1	muscleblind like splicing regulator 1%2C transcript variant X2	het
1	233463429	3.80438	intronic	A	T	gene2431	MBNL1	muscleblind like splicing regulator 1%2C transcript variant X2	hom
1	236896715	3.744	intronic	C	T	gene2468	CP	ceruloplasmin (ferroxidase)%2C transcript variant X1	hom
1	237053564	6.6187	intronic	G	A	gene2472	GYG1	glycogenin 1%2C transcript variant X1	hom
1	246299236	3.80244	intronic	G	C	gene2536	CLSTN2	calsyntenin 2%2C transcript variant X1	het
1	246328235	4.28508	intronic	C	T	gene2536	CLSTN2	calsyntenin 2%2C transcript variant X1	hom
1	246328266	3.67944	intronic	T	A	gene2536	CLSTN2	calsyntenin 2%2C transcript variant X1	hom
1	246349997	4.35271	intronic	A	T	gene2536	CLSTN2	calsyntenin 2%2C transcript variant X1	het
1	246350001	4.61726	intronic	G	A	gene2536	CLSTN2	calsyntenin 2%2C transcript variant X1	het
1	253272280	4.82391	UTR5	G	A	gene2589	SLCO2A1	solute carrier organic anion transporter family member 2A1%2C transcript variant X1	hom
1	256261700	3.93554	intronic	C	T	gene2614	CPNE4	copine IV%2C transcript variant X1	hom
1	258194937	4.06834	intronic	A	G	gene2636	DSCAM	Down syndrome cell adhesion molecule%2C transcript variant X1	hom
1	258519573	3.89042	intronic	G	A	gene2636	DSCAM	Down syndrome cell adhesion molecule%2C transcript variant X1	hom
1	258519638	3.79371	intronic	G	A	gene2636	DSCAM	Down syndrome cell adhesion molecule%2C transcript variant X1	hom
1	258530069	3.67944	intronic	A	G	gene2636	DSCAM	Down syndrome cell adhesion molecule%2C transcript variant X1	hom
1	258534136	4.80521	intronic	C	T	gene2636	DSCAM	Down syndrome cell adhesion molecule%2C transcript variant X1	hom
1	258534406	4.6908	intronic	G	A	gene2636	DSCAM	Down syndrome cell adhesion molecule%2C transcript variant X1	hom
1	259535531	3.75301	intronic	G	A	gene2643	MX2	MX dynamin-like GTPase 2	het
1	259537188	4.63564	intronic	G	A	gene2643	MX2	MX dynamin-like GTPase 2	hom
1	259538289	3.80244	intronic	C	T	gene2643	MX2	MX dynamin-like GTPase 2	unknown
1	270284432	3.86201	intronic	G	A	gene2781	EAF1	ELL associated factor 1%2C transcript variant X1	unknown
1	274385999	3.75622	intronic	G	A	gene2803	KCNH8	potassium channel%2C voltage gated eag related subfamily H%2C member 8%2C transcript variant X1	hom
2	8719633	3.92665	intronic	C	G	gene2869	TNC	tenascin C%2C transcript variant X1	hom
2	12932668	3.83624	intronic	G	A	gene2932	SVEP1	sushi%2C von Willebrand factor type A%2C EGF and pentraxin domain containing 1%2C transcript variant X1	hom
2	13263138	4.16941	intronic	T	G	gene2936	LOC101114239	A-kinase anchor protein 2%2C transcript variant X2	het
2	26787106	3.96497	intronic	C	T	gene3046	ROR2	receptor tyrosine kinase-like orphan receptor 2%2C transcript variant X1	hom
2	64984182	4.37644	intronic	G	A	gene3432	TRPM3	transient receptor potential cation channel%2C subfamily M%2C member 3%2C transcript variant X1	het
2	64986656	4.65797	intronic	T	C	gene3432	TRPM3	transient receptor potential cation channel%2C subfamily M%2C member 3%2C transcript variant X1	het
2	64987715	4.61529	intronic	G	T	gene3432	TRPM3	transient receptor potential cation channel%2C subfamily M%2C member 3%2C transcript variant X1	het
2	64987747	5.49771	intronic	A	G	gene3432	TRPM3	transient receptor potential cation channel%2C subfamily M%2C member 3%2C transcript variant X1	het
2	64987753	5.60033	intronic	G	A	gene3432	TRPM3	transient receptor potential cation channel%2C subfamily M%2C member 3%2C transcript variant X1	het
2	65036069	3.80521	intronic	A	G	gene3432	TRPM3	transient receptor potential cation channel%2C subfamily M%2C member 3%2C transcript variant X1	het
2	65041157	3.79371	intronic	C	T	gene3432	TRPM3	transient receptor potential cation channel%2C subfamily M%2C member 3%2C transcript variant X1	het
2	119848545	4.91328	UTR5	T	C	gene3845	GULP1	GULP%2C engulfment adaptor PTB domain containing 1%2C transcript variant X5	hom
2	140929438	4.36967	intronic	A	G	gene4022	LOC106990335	zinc finger protein ZIC 5-like%2C transcript variant X1	hom
2	150141856	3.76296	intronic	A	C	gene4085	CCDC148	coiled-coil domain containing 148%2C transcript variant X1	het
2	150180128	4.33932	intronic	T	C	gene4085	CCDC148	coiled-coil domain containing 148%2C transcript variant X1	hom
2	150439846	3.72909	intronic	G	A	gene4085	CCDC148	coiled-coil domain containing 148%2C transcript variant X1	hom
2	158917831	4.03138	intronic	G	A	gene4131	LYPD6	LY6/PLAUR domain containing 6%2C transcript variant X3	hom
2	174215975	3.95429	intronic	G	A	gene4182	ZRANB3	zinc finger%2C RAN-binding domain containing 3%2C transcript variant X1	hom
2	176478367	3.85949	intronic	C	T	gene4199	NCKAP5	NCK-associated protein 5%2C transcript variant X2	hom
2	179574069	5.12488	intronic	G	A	gene4210	DPP10	dipeptidyl-peptidase 10 (inactive)%2C transcript variant X1	het
2	179581875	4.0365	intronic	C	T	gene4210	DPP10	dipeptidyl-peptidase 10 (inactive)%2C transcript variant X1	hom
2	179601115	4.18555	intronic	T	A	gene4210	DPP10	dipeptidyl-peptidase 10 (inactive)%2C transcript variant X1	hom
2	193247242	3.7778	intronic	G	A	gene4281	TMEFF2	transmembrane protein with EGF-like and two follistatin-like domains 2%2C transcript variant X1	hom
2	193289189	4.22454	intronic	T	C	gene4281	TMEFF2	transmembrane protein with EGF-like and two follistatin-like domains 2%2C transcript variant X1	hom
2	207572994	3.8315	intronic	T	C	gene4383	ADAM23	ADAM metallopeptidase domain 23%2C transcript variant X1	hom
2	223616402	4.16941	intronic	A	G	gene4543	SGPP2	sphingosine-1-phosphate phosphatase 2	het
2	233386217	3.73565	intronic	A	T	gene4637	PHC2	polyhomeotic homolog 2 (Drosophila)%2C transcript variant X1	hom
2	245816306	3.7592	intronic	C	G	gene4898	TMCO4	transmembrane and coiled-coil domains 4%2C transcript variant X5	unknown
3	13367649	3.82565	intronic	C	T	gene5268	MRRF	mitochondrial ribosome recycling factor%2C transcript variant X1	het
3	23730646	3.93968	intronic	C	T	gene5346	NBAS	neuroblastoma amplified sequence%2C transcript variant X2	het
3	39214857	4.07022	upstream	G	C	gene5529	GKN2	gastrokine 2	hom
3	44105365	3.70246	intronic	A	C	gene5564	VPS54	VPS54 GARP complex subunit%2C transcript variant X1	het
3	44164094	3.9108	intronic	C	G	gene5564	VPS54	VPS54 GARP complex subunit%2C transcript variant X1	het
3	51656990	3.85047	intronic	C	T	gene5601	CTNNA2	catenin alpha 2%2C transcript variant X2	hom
3	75155910	3.88273	intronic	G	T	gene5782	FSHR	follicle stimulating hormone receptor	hom
3	83569464	3.82652	intronic	G	A	gene5863	SLC8A1	solute carrier family 8 (sodium/calcium exchanger)%2C member 1%2C transcript variant X1	het
3	83570103	3.92665	intronic	G	A	gene5863	SLC8A1	solute carrier family 8 (sodium/calcium exchanger)%2C member 1%2C transcript variant X1	unknown
3	83570116	3.77599	intronic	C	T	gene5863	SLC8A1	solute carrier family 8 (sodium/calcium exchanger)%2C member 1%2C transcript variant X1	unknown
3	92576361	3.96859	intronic	A	G	gene5945	ADD2	adducin 2%2C transcript variant X1	hom
3	92577257	3.9108	intronic	C	T	gene5945	ADD2	adducin 2%2C transcript variant X1	unknown
3	94777218	3.71377	intronic	A	G	gene5970	SFXN5	sideroflexin 5%2C transcript variant X2	hom
3	100754954	4.0242	UTR5	G	A	gene6061	LONRF2	LON peptidase N-terminal domain and ring finger 2%2C transcript variant X1	het
3	141916975	3.72125	intronic	T	G	gene6540	TMEM117	transmembrane protein 117%2C transcript variant X5	hom
3	141974849	3.70312	intronic	G	A	gene6540	TMEM117	transmembrane protein 117%2C transcript variant X5	hom
3	142165823	4.61332	intronic	T	A	gene6540	TMEM117	transmembrane protein 117%2C transcript variant X5	hom
3	148658865	3.95585	intronic	A	G	gene6571	PTPRR	protein tyrosine phosphatase%2C receptor type%2C R%2C transcript variant X1	unknown
3	169061369	4.19078	intronic	A	G	gene6899	SCYL2	SCY1-like%2C kinase-like 2%2C transcript variant X2	het
3	205103682	3.76777	intronic	A	T	gene7300	LOC101122683	ovostatin homolog 2-like	hom
3	205148215	3.73542	intronic	C	T	gene7300	LOC101122683	ovostatin homolog 2-like	unknown
4	5360797	4.72239	intronic	A	G	gene7711	DDC	dopa decarboxylase%2C transcript variant X2	het
4	15679274	4.61493	intronic	A	G	gene7791	UMAD1	UBAP1-MVB12-associated (UMA) domain containing 1%2C transcript variant X1	hom
4	16134468	3.76296	intronic	T	C	gene7795	ICA1	islet cell autoantigen 1%2C transcript variant X1	hom
4	16233110	3.81787	intronic	G	C	gene7795	ICA1	islet cell autoantigen 1%2C transcript variant X1	het
4	82533815	3.69724	intronic	C	T	gene8224	AMPH	amphiphysin%2C transcript variant X1	unknown
4	109603310	4.27327	intronic	T	C	gene8532	CNTNAP2	contactin associated protein-like 2%2C transcript variant X1	hom
4	116152452	4.5784	intronic	G	A	gene8640	DPP6	dipeptidyl-peptidase 6%2C transcript variant X1	unknown
5	9213559	3.68424	intronic	C	T	gene8954	ADGRE3	adhesion G protein-coupled receptor E3%2C transcript variant X1	unknown
5	39176538	3.73565	downstream	A	G	gene9603	LOC101120410	olfactory receptor 2L2-like	het
5	40200832	3.83624	exonic	C	T	gene9641	LOC101105657	olfactory receptor 2M5-like	hom
5	40200834	3.83624	exonic	G	A	gene9641	LOC101105657	olfactory receptor 2M5-like	hom
5	56208987	4.22454	intronic	G	A	gene9946	JAKMIP2	janus kinase and microtubule interacting protein 2%2C transcript variant X2	hom
5	56209062	3.84649	intronic	A	T	gene9946	JAKMIP2	janus kinase and microtubule interacting protein 2%2C transcript variant X2	hom
5	56209524	3.96859	intronic	C	T	gene9946	JAKMIP2	janus kinase and microtubule interacting protein 2%2C transcript variant X2	hom
6	10650926	3.69984	intronic	T	C	gene10341	NDST4	N-deacetylase/N-sulfotransferase (heparan glucosaminyl) 4	hom
6	10651720	3.98172	intronic	A	G	gene10341	NDST4	N-deacetylase/N-sulfotransferase (heparan glucosaminyl) 4	hom
6	12456775	4.75399	intronic	C	T	gene10351	ANK2	ankyrin 2%2C neuronal%2C transcript variant X1	hom
6	12472986	3.77989	intronic	G	C	gene10351	ANK2	ankyrin 2%2C neuronal%2C transcript variant X1	hom
6	12735802	4.06788	intronic	G	A	gene10351	ANK2	ankyrin 2%2C neuronal%2C transcript variant X1	het
6	15382269	3.71377	intronic	G	A	gene10371	ELOVL6	ELOVL fatty acid elongase 6%2C transcript variant X1	hom
6	24331483	7.32239	intronic	C	T	gene10438	EMCN	endomucin%2C transcript variant X1	het
6	24331858	3.91328	intronic	T	C	gene10438	EMCN	endomucin%2C transcript variant X1	het
6	24332845	4.18589	intronic	G	A	gene10438	EMCN	endomucin%2C transcript variant X1	het
6	24339615	5.30883	intronic	T	G	gene10438	EMCN	endomucin%2C transcript variant X1	het
6	29963707	3.7665	intronic	A	G	gene10478	PDLIM5	PDZ and LIM domain 5%2C transcript variant X1	het
6	30002793	4.99183	intronic	T	C	gene10478	PDLIM5	PDZ and LIM domain 5%2C transcript variant X1	unknown
6	30909398	5.25602	intronic	G	A	gene10486	GRID2	glutamate receptor%2C ionotropic%2C delta 2%2C transcript variant X1	hom
6	62871016	3.69984	intronic	G	C	gene10636	KCTD8	potassium channel tetramerization domain containing 8%2C transcript variant X1	hom
6	62940360	3.92046	intronic	C	G	gene10636	KCTD8	potassium channel tetramerization domain containing 8%2C transcript variant X1	hom
6	71703289	4.05154	intronic	T	C	gene10710	AASDH	aminoadipate-semialdehyde dehydrogenase%2C transcript variant X1	hom
6	77039571	3.97469	intronic	C	A	gene10736	ADGRL3	adhesion G protein-coupled receptor L3%2C transcript variant X1	het
6	77390693	4.33602	intronic	G	A	gene10736	ADGRL3	adhesion G protein-coupled receptor L3%2C transcript variant X1	hom
6	77413888	4.85918	intronic	C	G	gene10736	ADGRL3	adhesion G protein-coupled receptor L3%2C transcript variant X1	hom
6	77454819	4.16602	intronic	C	T	gene10736	ADGRL3	adhesion G protein-coupled receptor L3%2C transcript variant X1	hom
6	84918317	3.67965	intronic	C	T	gene10783	SULT1E1	sulfotransferase family 1E member 1%2C transcript variant X2	het
6	84918404	4.10138	intronic	C	T	gene10783	SULT1E1	sulfotransferase family 1E member 1%2C transcript variant X2	het
6	85017527	3.88506	intronic	T	G	gene10784	CSN1S1	casein alpha s1%2C transcript variant X1	hom
6	102728879	3.76397	intronic	C	T	gene10963	LOC105607318	uncharacterized protein C4orf50%2C transcript variant X1	unknown
7	24379931	4.96698	exonic	C	T	gene11532	LOC101102066	olfactory receptor 4K2-like	het
7	45068736	4.20719	intronic	A	G	gene11808	VPS13C	vacuolar protein sorting 13 homolog C (S. cerevisiae)%2C transcript variant X1	hom
7	84364218	3.83209	intronic	G	A	gene12208	GPATCH2L	G-patch domain containing 2 like%2C transcript variant X1	het
8	4635006	3.85574	intronic	G	A	gene12327	MEI4	meiotic double-stranded break formation protein 4%2C transcript variant X2	het
8	21510651	3.8041	intronic	T	C	gene12441	NT5DC1	5'-nucleotidase domain containing 1%2C transcript variant X1	hom
8	21701959	4.16845	intronic	C	T	gene12443	FRK	fyn-related Src family tyrosine kinase%2C transcript variant X1	het
8	52892131	4.03678	intronic	A	G	gene12641	THEMIS	thymocyte selection associated%2C transcript variant X1	hom
8	67542828	4.15138	intronic	C	T	gene12756	AIG1	androgen-induced 1%2C transcript variant X1	hom
8	67550402	4.75056	intronic	G	T	gene12756	AIG1	androgen-induced 1%2C transcript variant X1	hom
8	67550416	4.50224	intronic	G	A	gene12756	AIG1	androgen-induced 1%2C transcript variant X1	hom
8	67551550	3.86774	intronic	G	A	gene12756	AIG1	androgen-induced 1%2C transcript variant X1	hom
8	67551883	3.7986	intronic	A	T	gene12756	AIG1	androgen-induced 1%2C transcript variant X1	hom
8	67551884	3.7986	intronic	T	C	gene12756	AIG1	androgen-induced 1%2C transcript variant X1	hom
9	5162002	3.71715	UTR3	G	A	gene12978	ADGRB3	adhesion G protein-coupled receptor B3%2C transcript variant X1	het
9	49581005	4.76195	intronic	G	A	gene13343	STAU2	staufen double-stranded RNA binding protein 2%2C transcript variant X4	hom
9	57722620	3.82218	intronic	G	A	gene13393	MAL2	mal%2C T-cell differentiation protein 2%2C transcript variant X1	hom
9	76858497	3.72033	intronic	C	T	gene13495	RGS22	regulator of G-protein signaling 22%2C transcript variant X1	hom
10	5468138	4.44745	intronic	T	C	gene13655	PCDH17	protocadherin 17%2C transcript variant X1	het
10	5468591	4.59774	intronic	T	A	gene13655	PCDH17	protocadherin 17%2C transcript variant X1	het
10	12376383	3.91471	intronic	C	T	gene13674	VWA8	von Willebrand factor A domain containing 8%2C transcript variant X1	hom
10	12376407	4.25026	intronic	C	T	gene13674	VWA8	von Willebrand factor A domain containing 8%2C transcript variant X1	hom
10	14403459	3.91257	intronic	A	C	gene13686	CCDC122	coiled-coil domain containing 122	het
10	14403994	3.81959	intronic	C	T	gene13686	CCDC122	coiled-coil domain containing 122	het
10	14414242	3.87484	intronic	G	A	gene13686	CCDC122	coiled-coil domain containing 122	het
10	16643966	4.18409	intronic	T	G	gene13709	LCP1	lymphocyte cytosolic protein 1 (L-plastin)%2C transcript variant X1	hom
10	16644678	4.51399	intronic	A	G	gene13709	LCP1	lymphocyte cytosolic protein 1 (L-plastin)%2C transcript variant X1	hom
10	16646632	4.19942	intronic	G	A	gene13709	LCP1	lymphocyte cytosolic protein 1 (L-plastin)%2C transcript variant X1	het
10	16646641	4.11617	intronic	G	A	gene13709	LCP1	lymphocyte cytosolic protein 1 (L-plastin)%2C transcript variant X1	het
10	16682626	3.71153	intronic	C	T	gene13711	LRRC63	leucine rich repeat containing 63%2C transcript variant X4	het
10	19093018	3.72262	intronic	C	T	gene13726	FNDC3A	fibronectin type III domain containing 3A%2C transcript variant X3	hom
10	20922954	7.78463	intronic	C	T	gene13751	FAM124A	family with sequence similarity 124 member A%2C transcript variant X1	hom
10	23153158	3.93479	intronic	C	G	gene13781	LHFP	lipoma HMGIC fusion partner%2C transcript variant X2	hom
10	26099600	3.98928	intronic	G	T	gene13806	NBEA	neurobeachin%2C transcript variant X1	hom
10	26104175	4.02775	intronic	C	G	gene13806	NBEA	neurobeachin%2C transcript variant X1	hom
10	26104418	4.41274	intronic	G	A	gene13806	NBEA	neurobeachin%2C transcript variant X1	hom
10	29163870	3.79398	intronic	G	A	gene13830	FRY	FRY microtubule binding protein%2C transcript variant X1	het
10	31230200	4.64455	intronic	T	C	gene13856	MTUS2	microtubule associated tumor suppressor candidate 2%2C transcript variant X3	het
10	31444222	4.34525	intronic	G	A	gene13856	MTUS2	microtubule associated tumor suppressor candidate 2%2C transcript variant X3	unknown
10	40670129	3.87877	intronic	A	T	gene13935	PCDH9	protocadherin 9%2C transcript variant X1	hom
10	44495553	4.45506	intronic	T	C	gene13940	KLHL1	kelch like family member 1	het
10	67703041	3.91793	intronic	C	T	gene14004	GPC5	glypican 5%2C transcript variant X6	het
10	67720230	4.25547	intronic	G	A	gene14004	GPC5	glypican 5%2C transcript variant X6	hom
10	70390145	3.80382	intronic	G	A	gene14028	LOC101106781	multidrug resistance-associated protein 4-like%2C transcript variant X1	hom
11	10093900	4.86742	intronic	C	T	gene14254	DHX40	DEAH (Asp-Glu-Ala-His) box polypeptide 40%2C transcript variant X1	het
11	15943220	3.93256	intronic	G	A	gene14350	ASIC2	acid sensing ion channel 2%2C transcript variant X1	hom
11	29893446	3.82565	intronic	T	C	gene14762	DNAH9	dynein%2C axonemal%2C heavy chain 9%2C transcript variant X1	hom
11	41574850	4.13395	intronic	A	G	gene15098	DNAJC7	DnaJ heat shock protein family (Hsp40) member C7%2C transcript variant X1	het
12	25454817	3.76296	intronic	C	T	gene15796	NVL	nuclear VCP-like%2C transcript variant X1	hom
12	26721953	3.84436	intronic	C	A	gene15811	ENAH	enabled homolog (Drosophila)%2C transcript variant X1	hom
12	39119127	4.09794	intronic	A	T	gene15944	AADACL4	arylacetamide deacetylase-like 4%2C transcript variant X1	hom
12	53970535	4.45432	intronic	G	A	gene16201	RABGAP1L	RAB GTPase activating protein 1-like%2C transcript variant X1	hom
12	57453271	3.84345	exonic	T	G	gene16224	LOC101118372	quinone oxidoreductase-like protein 2%2C transcript variant X1	hom
12	59289137	3.85886	intronic	G	A	gene16249	CEP350	centrosomal protein 350kDa%2C transcript variant X1	hom
12	66506396	3.67882	intronic	A	T	gene16321	KCNK2	potassium channel%2C two pore domain subfamily K%2C member 2%2C transcript variant X1	het
12	66520831	3.80272	intronic	T	C	gene16321	KCNK2	potassium channel%2C two pore domain subfamily K%2C member 2%2C transcript variant X1	unknown
13	14959047	3.71153	intronic	G	A	gene16549	CELF2	CUGBP%2C Elav-like family member 2%2C transcript variant X1	het
13	18006687	3.80438	intronic	G	A	gene16590	PARD3	par-3 family cell polarity regulator%2C transcript variant X1	unknown
13	55759653	3.73874	downstream	A	T	gene17026	CDH26	cadherin 26%2C transcript variant X1	het
13	73699411	3.67944	UTR3	G	A	gene17339	LOC101113516	pancreatic trypsin inhibitor	het
13	74735951	4.15795	intronic	G	A	gene17377	SLC13A3	solute carrier family 13 (sodium-dependent dicarboxylate transporter)%2C member 3%2C transcript variant X1	hom
13	76448369	3.74232	intronic	C	G	gene17388	PREX1	phosphatidylinositol-3%2C4%2C5-trisphosphate-dependent Rac exchange factor 1%2C transcript variant X1	het
14	21652166	4.02563	intronic	C	T	gene17707	FTO	fat mass and obesity associated%2C transcript variant X1	unknown
14	25399681	3.7716	intronic	G	A	gene17786	CSNK2A2	casein kinase 2%2C alpha prime polypeptide%2C transcript variant X1	hom
14	39177518	3.85325	intronic	A	G	gene17954	HYDIN	HYDIN%2C axonemal central pair apparatus protein%2C transcript variant X1	het
15	1823961	4.06905	intronic	G	T	gene18921	GRIA4	glutamate receptor%2C ionotropic%2C AMPA 4%2C transcript variant X2	hom
15	5263802	4.49309	exonic	C	T	gene18934	MMP13	matrix metallopeptidase 13	hom
15	5266523	3.82218	intronic	A	C	gene18934	MMP13	matrix metallopeptidase 13	hom
15	5267334	4.18589	intronic	T	C	gene18934	MMP13	matrix metallopeptidase 13	hom
15	5782475	3.70708	UTR5	G	A	gene18943	LOC105601931	GATA zinc finger domain-containing protein 16-like%2C transcript variant X1	hom
15	6154532	6.1609	intronic	G	A	gene18952	YAP1	Yes associated protein 1	hom
15	7489977	4.5394	intronic	A	G	gene18958	PGR	progesterone receptor%2C transcript variant X1	hom
15	7490873	3.91793	intronic	T	A	gene18958	PGR	progesterone receptor%2C transcript variant X1	hom
15	7506765	3.9859	intronic	A	G	gene18958	PGR	progesterone receptor%2C transcript variant X1	hom
15	7667383	4.5867	intronic	T	C	gene18959	ARHGAP42	Rho GTPase activating protein 42%2C transcript variant X1	hom
15	8319923	3.95429	intronic	T	A	gene18962	CNTN5	contactin 5%2C transcript variant X1	hom
15	8902445	3.92555	intronic	T	G	gene18962	CNTN5	contactin 5%2C transcript variant X1	hom
15	9606050	3.71041	intronic	T	C	gene18962	CNTN5	contactin 5%2C transcript variant X1	hom
15	14700760	4.07489	intronic	G	T	gene18983	SESN3	sestrin 3%2C transcript variant X1	het
15	15601050	4.56067	intronic	G	A	gene18996	CWF19L2	CWF19-like 2%2C cell cycle control (S. pombe)%2C transcript variant X1	unknown
15	15606065	3.93405	intronic	T	A	gene18996	CWF19L2	CWF19-like 2%2C cell cycle control (S. pombe)%2C transcript variant X1	het
15	15606593	4.48175	intronic	G	A	gene18996	CWF19L2	CWF19-like 2%2C cell cycle control (S. pombe)%2C transcript variant X1	unknown
15	15607856	4.35271	intronic	A	G	gene18996	CWF19L2	CWF19-like 2%2C cell cycle control (S. pombe)%2C transcript variant X1	het
15	15607938	4.35793	intronic	G	T	gene18996	CWF19L2	CWF19-like 2%2C cell cycle control (S. pombe)%2C transcript variant X1	het
15	15610036	3.88874	intronic	G	C	gene18996	CWF19L2	CWF19-like 2%2C cell cycle control (S. pombe)%2C transcript variant X1	het
15	15610070	4.49908	intronic	T	C	gene18996	CWF19L2	CWF19-like 2%2C cell cycle control (S. pombe)%2C transcript variant X1	het
15	15612577	5.16469	intronic	G	C	gene18996	CWF19L2	CWF19-like 2%2C cell cycle control (S. pombe)%2C transcript variant X1	het
15	15612736	3.86774	intronic	A	C	gene18996	CWF19L2	CWF19-like 2%2C cell cycle control (S. pombe)%2C transcript variant X1	het
15	15613866	3.82652	intronic	A	T	gene18996	CWF19L2	CWF19-like 2%2C cell cycle control (S. pombe)%2C transcript variant X1	het
15	15616065	4.12274	intronic	A	G	gene18996	CWF19L2	CWF19-like 2%2C cell cycle control (S. pombe)%2C transcript variant X1	het
15	23152764	4.08836	intronic	G	A	gene19061	NCAM1	neural cell adhesion molecule 1%2C transcript variant X1	unknown
15	33994683	3.95311	intronic	C	T	gene19208	SERGEF	secretion regulating guanine nucleotide exchange factor%2C transcript variant X3	het
15	34087649	3.83953	intronic	G	A	gene19208	SERGEF	secretion regulating guanine nucleotide exchange factor%2C transcript variant X3	het
15	38857027	3.89449	intronic	C	T	gene19253	ARNTL	aryl hydrocarbon receptor nuclear translocator like%2C transcript variant X5	hom
15	39359178	3.81163	intronic	T	C	gene19256	TEAD1	TEA domain family member 1 (SV40 transcriptional enhancer factor)%2C transcript variant X1	hom
15	43862666	4.12796	intronic	G	A	gene19302	RIC3	RIC3 acetylcholine receptor chaperone%2C transcript variant X1	hom
15	51591940	4.37675	exonic	C	T	gene19641	C2CD3	C2 calcium-dependent domain containing 3%2C transcript variant X1	het
15	51593250	3.72909	intronic	C	A	gene19641	C2CD3	C2 calcium-dependent domain containing 3%2C transcript variant X1	het
15	51621839	4.33386	intronic	A	C	gene19641	C2CD3	C2 calcium-dependent domain containing 3%2C transcript variant X1	hom
15	51622013	3.84649	intronic	T	C	gene19641	C2CD3	C2 calcium-dependent domain containing 3%2C transcript variant X1	hom
15	72328831	3.744	intronic	C	T	gene19811	EXT2	exostosin glycosyltransferase 2%2C transcript variant X1	hom
16	39390573	4.61726	intronic	G	A	gene20426	RAI14	retinoic acid induced 14%2C transcript variant X1	het
16	50236172	3.75007	intronic	C	T	gene20465	CDH12	cadherin 12%2C type 2 (N-cadherin 2)	hom
16	51095013	3.96417	intronic	A	G	gene20465	CDH12	cadherin 12%2C type 2 (N-cadherin 2)	het
16	53294813	3.93704	intronic	G	A	gene20469	CDH18	cadherin 18%2C type 2%2C transcript variant X4	het
16	53297331	3.85667	intronic	C	T	gene20469	CDH18	cadherin 18%2C type 2%2C transcript variant X4	het
16	53757929	4.11674	intronic	A	G	gene20469	CDH18	cadherin 18%2C type 2%2C transcript variant X4	hom
16	53822719	3.72909	intronic	A	G	gene20469	CDH18	cadherin 18%2C type 2%2C transcript variant X4	hom
16	57343118	3.6784	intronic	G	A	gene20490	FBXL7	F-box and leucine-rich repeat protein 7%2C transcript variant X1	hom
16	57439834	4.37882	intronic	C	T	gene20490	FBXL7	F-box and leucine-rich repeat protein 7%2C transcript variant X1	hom
16	58212809	4.34525	intronic	C	T	gene20493	ANKH	ANKH inorganic pyrophosphate transport regulator%2C transcript variant X1	unknown
16	58262412	3.95195	intronic	C	T	gene20493	ANKH	ANKH inorganic pyrophosphate transport regulator%2C transcript variant X1	hom
16	58263880	4.19832	intronic	C	A	gene20493	ANKH	ANKH inorganic pyrophosphate transport regulator%2C transcript variant X1	hom
16	62005029	5.1528	intronic	G	T	gene20501	CTNND2	catenin delta 2%2C transcript variant X1	het
16	63779340	5.34717	intronic	G	T	gene20514	SEMA5A	sema domain%2C seven thrombospondin repeats (type 1 and type 1-like)%2C transmembrane domain (TM) and short cytoplasmic domain%2C (semaphorin) 5A%2C transcript variant X1	unknown
16	65505643	4.55517	intronic	A	T	gene20521	ADCY2	adenylate cyclase 2 (brain)%2C transcript variant X1	hom
17	3922567	3.76296	intronic	C	T	gene20596	LOC101122892	transmembrane protein 131-like%2C transcript variant X1	unknown
17	4131792	3.96738	intronic	A	T	gene20597	MND1	meiotic nuclear divisions 1%2C transcript variant X1	hom
17	4134560	4.18609	intronic	C	A	gene20597	MND1	meiotic nuclear divisions 1%2C transcript variant X1	het
17	6651754	4.49309	intronic	T	C	gene20615	LRBA	LPS-responsive vesicle trafficking%2C beach and anchor containing%2C transcript variant X1	hom
17	6949633	4.12529	intronic	G	A	gene20615	LRBA	LPS-responsive vesicle trafficking%2C beach and anchor containing%2C transcript variant X1	hom
17	6949637	3.80715	intronic	A	T	gene20615	LRBA	LPS-responsive vesicle trafficking%2C beach and anchor containing%2C transcript variant X1	hom
17	6949699	3.72033	intronic	A	G	gene20615	LRBA	LPS-responsive vesicle trafficking%2C beach and anchor containing%2C transcript variant X1	hom
17	6949705	3.72033	intronic	C	G	gene20615	LRBA	LPS-responsive vesicle trafficking%2C beach and anchor containing%2C transcript variant X1	hom
17	7024200	3.77186	intronic	G	A	gene20615	LRBA	LPS-responsive vesicle trafficking%2C beach and anchor containing%2C transcript variant X1	het
17	7025079	5.56928	intronic	T	G	gene20615	LRBA	LPS-responsive vesicle trafficking%2C beach and anchor containing%2C transcript variant X1	het
17	7025229	3.7167	intronic	A	G	gene20615	LRBA	LPS-responsive vesicle trafficking%2C beach and anchor containing%2C transcript variant X1	het
17	7025516	3.91151	intronic	C	T	gene20615	LRBA	LPS-responsive vesicle trafficking%2C beach and anchor containing%2C transcript variant X1	het
17	7026477	5.14575	intronic	A	C	gene20615	LRBA	LPS-responsive vesicle trafficking%2C beach and anchor containing%2C transcript variant X1	het
17	7033008	4.10138	intronic	T	G	gene20615	LRBA	LPS-responsive vesicle trafficking%2C beach and anchor containing%2C transcript variant X1	het
17	7059267	4.34814	intronic	C	T	gene20615	LRBA	LPS-responsive vesicle trafficking%2C beach and anchor containing%2C transcript variant X1	het
17	7098735	4.14569	intronic	C	T	gene20615	LRBA	LPS-responsive vesicle trafficking%2C beach and anchor containing%2C transcript variant X1	het
17	9364845	3.86774	intronic	G	A	gene20625	NR3C2	nuclear receptor subfamily 3 group C member 2%2C transcript variant X4	hom
17	9891617	4.05611	intronic	T	G	gene20629	ARHGAP10	Rho GTPase activating protein 10	hom
17	9891707	4.67965	intronic	A	G	gene20629	ARHGAP10	Rho GTPase activating protein 10	hom
17	9893423	5.33022	intronic	C	G	gene20629	ARHGAP10	Rho GTPase activating protein 10	hom
17	11616598	3.9859	intronic	G	T	gene20638	LOC105602726	sodium/bile acid cotransporter 7%2C transcript variant X1	hom
17	14687506	3.97469	intronic	G	C	gene20660	INPP4B	inositol polyphosphate-4-phosphatase type II B%2C transcript variant X2	hom
17	14757447	3.68529	intronic	G	C	gene20660	INPP4B	inositol polyphosphate-4-phosphatase type II B%2C transcript variant X2	het
17	36002015	4.28333	intronic	C	A	gene20768	FSTL5	follistatin-like 5%2C transcript variant X1	hom
17	52310589	4.3026	intronic	G	A	gene20905	DENR	density-regulated protein%2C transcript variant X1	hom
18	42509424	4.77599	intronic	C	A	gene21702	NPAS3	neuronal PAS domain protein 3%2C transcript variant X1	hom
19	379517	3.90309	intronic	T	C	gene22062	VOPP1	vesicular%2C overexpressed in cancer%2C prosurvival protein 1%2C transcript variant X1	hom
19	49474639	3.75301	intronic	G	A	gene22472	DOCK3	dedicator of cytokinesis 3%2C transcript variant X12	unknown
19	49507056	4.05735	intronic	T	C	gene22472	DOCK3	dedicator of cytokinesis 3%2C transcript variant X12	hom
20	13368737	3.9859	intronic	T	C	gene22907	KIF6	kinesin family member 6%2C transcript variant X1	hom
20	40245274	4.19362	intronic	C	T	gene23653	DTNBP1	dystrobrevin binding protein 1	hom
20	46785779	4.37417	intronic	T	C	gene23707	RIOK1	RIO kinase 1%2C transcript variant X2	hom
20	46787986	3.97388	intronic	T	C	gene23707	RIOK1	RIO kinase 1%2C transcript variant X2	hom
20	46787987	3.97388	intronic	G	A	gene23707	RIOK1	RIO kinase 1%2C transcript variant X2	hom
20	46788011	4.75252	intronic	G	A	gene23707	RIOK1	RIO kinase 1%2C transcript variant X2	hom
20	46790045	5.77885	intronic	G	A	gene23707	RIOK1	RIO kinase 1%2C transcript variant X2	hom
21	47440610	3.82131	intronic	G	A	gene24508	LOC101118066	actin-85C-like%2C transcript variant X2	hom
22	7881623	4.67902	intronic	A	G	gene24611	PRKG1	protein kinase%2C cGMP-dependent%2C type I%2C transcript variant X1	hom
22	24516150	4.66254	intronic	C	G	gene24851	SORCS3	sortilin-related VPS10 domain containing receptor 3%2C transcript variant X1	unknown
22	24517679	3.69229	intronic	C	T	gene24851	SORCS3	sortilin-related VPS10 domain containing receptor 3%2C transcript variant X1	hom
22	24522907	3.71806	intronic	T	A	gene24851	SORCS3	sortilin-related VPS10 domain containing receptor 3%2C transcript variant X1	hom
22	26762143	3.91257	intronic	G	C	gene24852	SORCS1	sortilin-related VPS10 domain containing receptor 1%2C transcript variant X1	het
22	33872250	3.81192	intronic	G	T	gene24896	ABLIM1	actin binding LIM protein 1%2C transcript variant X1	unknown
22	34066387	3.93479	intronic	T	G	gene24896	ABLIM1	actin binding LIM protein 1%2C transcript variant X1	hom
22	34222502	3.69186	intronic	T	A	gene24898	FAM160B1	family with sequence similarity 160 member B1%2C transcript variant X1	hom
22	34812308	3.71086	intronic	G	A	gene24900	ATRNL1	attractin like 1%2C transcript variant X1	hom
22	34828149	3.81759	intronic	T	C	gene24900	ATRNL1	attractin like 1%2C transcript variant X1	het
22	34828150	3.81759	intronic	G	T	gene24900	ATRNL1	attractin like 1%2C transcript variant X1	het
22	35577911	3.77599	intronic	G	A	gene24903	GFRA1	GDNF family receptor alpha 1%2C transcript variant X1	hom
22	41535034	3.79075	intronic	A	G	gene24968	LOC101102109	deleted in malignant brain tumors 1 protein%2C transcript variant X2	hom
22	44630625	4.56511	intronic	C	T	gene25007	ADAM12	ADAM metallopeptidase domain 12%2C transcript variant X1	hom
23	7666733	3.81192	intronic	C	A	gene25120	DOK6	docking protein 6%2C transcript variant X1	het
23	24420025	4.56336	intronic	T	A	gene25182	CCDC178	coiled-coil domain containing 178	hom
23	25927178	4.16602	intronic	T	C	gene25198	DSG3	desmoglein 3%2C transcript variant X1	hom
23	30213105	4.8514	intronic	C	A	gene25210	CHST9	carbohydrate (N-acetylgalactosamine 4-0) sulfotransferase 9%2C transcript variant X1	hom
23	34830381	4.41083	intronic	T	C	gene25243	ABHD3	abhydrolase domain containing 3	unknown
23	37296739	3.98213	intronic	G	A	gene25268	SMCHD1	structural maintenance of chromosomes flexible hinge domain containing 1%2C transcript variant X1	het
23	41080675	4.07837	intronic	T	C	gene25292	PTPRM	protein tyrosine phosphatase%2C receptor type%2C M%2C transcript variant X1	unknown
23	45553870	3.72102	intronic	G	A	gene25333	SLC14A2	solute carrier family 14 (urea transporter)%2C member 2%2C transcript variant X4	hom
23	45819402	4.35546	intronic	T	A	gene25338	EPG5	ectopic P-granules autophagy protein 5 homolog (C. elegans)%2C transcript variant X1	het
24	22338400	4.50266	intronic	G	A	gene25913	TNRC6A	trinucleotide repeat containing 6A%2C transcript variant X2	hom
25	15590203	4.34544	intronic	C	T	gene26536	ANK3	ankyrin 3%2C node of Ranvier (ankyrin G)%2C transcript variant X1	hom
25	23611652	4.39115	intronic	A	G	gene26565	CTNNA3	catenin alpha 3%2C transcript variant X1	hom
25	23920135	4.93517	intronic	C	A	gene26565	CTNNA3	catenin alpha 3%2C transcript variant X1	hom
25	28741406	3.6925	intronic	C	T	gene26650	PLA2G12B	phospholipase A2 group XIIB%2C transcript variant X1	het
25	32005167	3.70246	intronic	A	G	gene26695	C25H10orf11	chromosome 25 open reading frame%2C human C10orf11%2C transcript variant X1	het
25	32016566	4.02383	intronic	T	C	gene26695	C25H10orf11	chromosome 25 open reading frame%2C human C10orf11%2C transcript variant X1	het
25	32018655	3.72909	intronic	G	A	gene26695	C25H10orf11	chromosome 25 open reading frame%2C human C10orf11%2C transcript variant X1	het
25	42527046	3.79452	intronic	G	A	gene26790	WDFY4	WDFY family member 4%2C transcript variant X2	hom
26	3748341	4.02209	intronic	T	A	gene26839	CSMD1	CUB and Sushi multiple domains 1%2C transcript variant X1	hom
26	11070745	3.84558	intronic	G	A	gene26880	TENM3	teneurin transmembrane protein 3%2C transcript variant X1	hom
26	21336929	3.78648	intronic	C	T	gene26969	SGCZ	sarcoglycan zeta	hom
27	14176123	3.99482	intronic	A	T	gene27269	CTPS2	CTP synthase 2%2C transcript variant X1	hom
27	74243793	3.69272	intronic	A	G	gene27832	DACH2	dachshund family transcription factor 2%2C transcript variant X1	hom
27	74243794	3.69272	intronic	T	A	gene27832	DACH2	dachshund family transcription factor 2%2C transcript variant X1	hom
27	108392793	3.77885	intronic	A	G	gene28161	ENOX2	ecto-NOX disulfide-thiol exchanger 2%2C transcript variant X1	hom
27	108400674	3.7592	UTR5	T	C	gene28161	ENOX2	ecto-NOX disulfide-thiol exchanger 2%2C transcript variant X1	het
27	123155803	3.81135	intronic	G	A	gene28304	IL1RAPL2	interleukin 1 receptor accessory protein-like 2%2C transcript variant X1	het

## Sheet: Table S10
Top 1000SNPs annotation results(Chi-square test):317 SNPs and 192 candidate genes
Chr	Pos	chisq_lod	Pos_type	Ref	Alt	Gene_ID	Gene_Name	description	Mutation_type
1	10347094	3.85605	intronic	G	A	gene150	PSMB2	proteasome subunit beta 2%2C transcript variant X1	hom
1	26362947	4.00674	intronic	C	G	gene435	ZFYVE9	zinc finger%2C FYVE domain containing 9%2C transcript variant X1	hom
1	26363220	4.39946	intronic	A	T	gene435	ZFYVE9	zinc finger%2C FYVE domain containing 9%2C transcript variant X1	hom
1	26363239	4.02374	intronic	G	A	gene435	ZFYVE9	zinc finger%2C FYVE domain containing 9%2C transcript variant X1	hom
1	52094495	3.84315	intronic	G	A	gene634	ST6GALNAC3	ST6 (alpha-N-acetyl-neuraminyl-2%2C3-beta-galactosyl-1%2C3)-N-acetylgalactosaminide alpha-2%2C6-sialyltransferase 3	hom
1	52097696	4.00183	intronic	T	C	gene634	ST6GALNAC3	ST6 (alpha-N-acetyl-neuraminyl-2%2C3-beta-galactosyl-1%2C3)-N-acetylgalactosaminide alpha-2%2C6-sialyltransferase 3	het
1	52123807	4.45531	intronic	G	T	gene634	ST6GALNAC3	ST6 (alpha-N-acetyl-neuraminyl-2%2C3-beta-galactosyl-1%2C3)-N-acetylgalactosaminide alpha-2%2C6-sialyltransferase 3	het
1	69192080	3.99611	intronic	G	A	gene764	FAM69A	family with sequence similarity 69 member A%2C transcript variant X1	hom
1	162729751	3.79156	intronic	T	C	gene1869	CMSS1	cms1 ribosomal small subunit homolog (yeast)%2C transcript variant X1	hom
1	211694350	5.19246	intronic	C	T	gene2281	NLGN1	neuroligin 1%2C transcript variant X2	hom
1	214845166	3.86455	intronic	A	G	gene2301	SLC7A14	solute carrier family 7 member 14%2C transcript variant X1	hom
1	224326698	3.83893	intronic	T	C	gene2362	PPM1L	protein phosphatase%2C Mg2+/Mn2+ dependent 1L%2C transcript variant X1	het
1	226880453	4.25712	intronic	G	T	gene2389	MLF1	myeloid leukemia factor 1%2C transcript variant X1	hom
1	229371854	4.53491	intronic	T	C	gene2405	KCNAB1	potassium channel%2C voltage gated subfamily A regulatory beta subunit 1%2C transcript variant X1	hom
1	229718002	5.4217	intronic	T	C	gene2409	GMPS	guanine monophosphate synthase%2C transcript variant X1	het
1	229725383	3.81446	intronic	T	C	gene2409	GMPS	guanine monophosphate synthase%2C transcript variant X1	het
1	233317697	3.81163	intronic	T	G	gene2431	MBNL1	muscleblind like splicing regulator 1%2C transcript variant X2	hom
1	233397226	4.11879	intronic	G	A	gene2431	MBNL1	muscleblind like splicing regulator 1%2C transcript variant X2	het
1	233463429	3.95585	intronic	A	T	gene2431	MBNL1	muscleblind like splicing regulator 1%2C transcript variant X2	hom
1	236896715	4.05542	intronic	C	T	gene2468	CP	ceruloplasmin (ferroxidase)%2C transcript variant X1	hom
1	237053564	6.42957	intronic	G	A	gene2472	GYG1	glycogenin 1%2C transcript variant X1	hom
1	246299236	3.91435	intronic	G	C	gene2536	CLSTN2	calsyntenin 2%2C transcript variant X1	het
1	246328235	4.4608	intronic	C	T	gene2536	CLSTN2	calsyntenin 2%2C transcript variant X1	hom
1	246328266	3.78357	intronic	T	A	gene2536	CLSTN2	calsyntenin 2%2C transcript variant X1	hom
1	246349997	4.40517	intronic	A	T	gene2536	CLSTN2	calsyntenin 2%2C transcript variant X1	het
1	246350001	4.79588	intronic	G	A	gene2536	CLSTN2	calsyntenin 2%2C transcript variant X1	het
1	248478095	3.84073	intronic	C	T	gene2553	CEP70	centrosomal protein 70kDa%2C transcript variant X2	hom
1	248713269	3.80521	intronic	G	A	gene2556	NME9	NME/NM23 family member 9%2C transcript variant X1	unknown
1	253272280	4.6293	UTR5	G	A	gene2589	SLCO2A1	solute carrier organic anion transporter family member 2A1%2C transcript variant X1	hom
1	256261700	4.01019	intronic	C	T	gene2614	CPNE4	copine IV%2C transcript variant X1	hom
1	258194937	4.1645	intronic	A	G	gene2636	DSCAM	Down syndrome cell adhesion molecule%2C transcript variant X1	hom
1	258519573	4.02328	intronic	G	A	gene2636	DSCAM	Down syndrome cell adhesion molecule%2C transcript variant X1	hom
1	258519638	4.09626	intronic	G	A	gene2636	DSCAM	Down syndrome cell adhesion molecule%2C transcript variant X1	hom
1	258530069	3.78357	intronic	A	G	gene2636	DSCAM	Down syndrome cell adhesion molecule%2C transcript variant X1	hom
1	258530933	3.79942	intronic	C	G	gene2636	DSCAM	Down syndrome cell adhesion molecule%2C transcript variant X1	hom
1	258534136	5.05051	intronic	C	T	gene2636	DSCAM	Down syndrome cell adhesion molecule%2C transcript variant X1	hom
1	258534406	4.8315	intronic	G	A	gene2636	DSCAM	Down syndrome cell adhesion molecule%2C transcript variant X1	hom
1	258554354	3.78357	intronic	G	A	gene2636	DSCAM	Down syndrome cell adhesion molecule%2C transcript variant X1	hom
1	259537188	4.72909	intronic	G	A	gene2643	MX2	MX dynamin-like GTPase 2	hom
1	259538289	3.91435	intronic	C	T	gene2643	MX2	MX dynamin-like GTPase 2	unknown
1	270284432	3.91937	intronic	G	A	gene2781	EAF1	ELL associated factor 1%2C transcript variant X1	unknown
2	8719633	4.03939	intronic	C	G	gene2869	TNC	tenascin C%2C transcript variant X1	hom
2	13263138	4.31372	intronic	T	G	gene2936	LOC101114239	A-kinase anchor protein 2%2C transcript variant X2	het
2	26787106	4.05557	intronic	C	T	gene3046	ROR2	receptor tyrosine kinase-like orphan receptor 2%2C transcript variant X1	hom
2	64984182	4.63041	intronic	G	A	gene3432	TRPM3	transient receptor potential cation channel%2C subfamily M%2C member 3%2C transcript variant X1	het
2	64986656	4.78941	intronic	T	C	gene3432	TRPM3	transient receptor potential cation channel%2C subfamily M%2C member 3%2C transcript variant X1	het
2	64987715	4.70333	intronic	G	T	gene3432	TRPM3	transient receptor potential cation channel%2C subfamily M%2C member 3%2C transcript variant X1	het
2	64987747	5.47057	intronic	A	G	gene3432	TRPM3	transient receptor potential cation channel%2C subfamily M%2C member 3%2C transcript variant X1	het
2	64987753	5.8193	intronic	G	A	gene3432	TRPM3	transient receptor potential cation channel%2C subfamily M%2C member 3%2C transcript variant X1	het
2	65036069	4.01511	intronic	A	G	gene3432	TRPM3	transient receptor potential cation channel%2C subfamily M%2C member 3%2C transcript variant X1	het
2	65041157	4.09626	intronic	C	T	gene3432	TRPM3	transient receptor potential cation channel%2C subfamily M%2C member 3%2C transcript variant X1	het
2	116569309	3.84619	intronic	C	G	gene3803	WDR33	WD repeat domain 33%2C transcript variant X2	hom
2	119848545	5.13978	UTR5	T	C	gene3845	GULP1	GULP%2C engulfment adaptor PTB domain containing 1%2C transcript variant X5	hom
2	130628478	3.89963	intronic	G	A	gene3912	OSBPL6	oxysterol binding protein like 6%2C transcript variant X1	unknown
2	140929438	4.25096	intronic	A	G	gene4022	LOC106990335	zinc finger protein ZIC 5-like%2C transcript variant X1	hom
2	150141856	3.80688	intronic	A	C	gene4085	CCDC148	coiled-coil domain containing 148%2C transcript variant X1	het
2	150180128	4.59448	intronic	T	C	gene4085	CCDC148	coiled-coil domain containing 148%2C transcript variant X1	hom
2	150439846	3.89483	intronic	G	A	gene4085	CCDC148	coiled-coil domain containing 148%2C transcript variant X1	hom
2	158917831	3.94386	intronic	G	A	gene4131	LYPD6	LY6/PLAUR domain containing 6%2C transcript variant X3	hom
2	174215975	3.90833	intronic	G	A	gene4182	ZRANB3	zinc finger%2C RAN-binding domain containing 3%2C transcript variant X1	hom
2	176478367	4.06651	intronic	C	T	gene4199	NCKAP5	NCK-associated protein 5%2C transcript variant X2	hom
2	179046392	3.79156	intronic	C	T	gene4210	DPP10	dipeptidyl-peptidase 10 (inactive)%2C transcript variant X1	het
2	179574045	3.9594	intronic	A	G	gene4210	DPP10	dipeptidyl-peptidase 10 (inactive)%2C transcript variant X1	het
2	179574069	4.95311	intronic	G	A	gene4210	DPP10	dipeptidyl-peptidase 10 (inactive)%2C transcript variant X1	het
2	179581875	4.27613	intronic	C	T	gene4210	DPP10	dipeptidyl-peptidase 10 (inactive)%2C transcript variant X1	hom
2	179595285	4.0034	intronic	A	T	gene4210	DPP10	dipeptidyl-peptidase 10 (inactive)%2C transcript variant X1	hom
2	179601115	4.26536	intronic	T	A	gene4210	DPP10	dipeptidyl-peptidase 10 (inactive)%2C transcript variant X1	hom
2	193247242	4.01122	intronic	G	A	gene4281	TMEFF2	transmembrane protein with EGF-like and two follistatin-like domains 2%2C transcript variant X1	hom
2	193289189	4.08302	intronic	T	C	gene4281	TMEFF2	transmembrane protein with EGF-like and two follistatin-like domains 2%2C transcript variant X1	hom
2	207572994	3.81987	intronic	T	C	gene4383	ADAM23	ADAM metallopeptidase domain 23%2C transcript variant X1	hom
2	223616402	4.32975	intronic	A	G	gene4543	SGPP2	sphingosine-1-phosphate phosphatase 2	het
2	245816306	3.85918	intronic	C	G	gene4898	TMCO4	transmembrane and coiled-coil domains 4%2C transcript variant X5	unknown
3	13367649	3.89928	intronic	C	T	gene5268	MRRF	mitochondrial ribosome recycling factor%2C transcript variant X1	het
3	23730646	4.21127	intronic	C	T	gene5346	NBAS	neuroblastoma amplified sequence%2C transcript variant X2	het
3	39214857	4.14715	upstream	G	C	gene5529	GKN2	gastrokine 2	hom
3	44164094	3.9897	intronic	C	G	gene5564	VPS54	VPS54 GARP complex subunit%2C transcript variant X1	het
3	51656990	3.93367	intronic	C	T	gene5601	CTNNA2	catenin alpha 2%2C transcript variant X2	hom
3	56865812	3.9974	intronic	C	T	gene5614	TCF7L1	transcription factor 7-like 1 (T-cell specific%2C HMG-box)%2C transcript variant X1	unknown
3	56866722	3.9974	intronic	G	A	gene5614	TCF7L1	transcription factor 7-like 1 (T-cell specific%2C HMG-box)%2C transcript variant X1	hom
3	75155910	4.11884	intronic	G	T	gene5782	FSHR	follicle stimulating hormone receptor	hom
3	83569464	4.18562	intronic	G	A	gene5863	SLC8A1	solute carrier family 8 (sodium/calcium exchanger)%2C member 1%2C transcript variant X1	het
3	83570103	4.04187	intronic	G	A	gene5863	SLC8A1	solute carrier family 8 (sodium/calcium exchanger)%2C member 1%2C transcript variant X1	unknown
3	83570116	3.83565	intronic	C	T	gene5863	SLC8A1	solute carrier family 8 (sodium/calcium exchanger)%2C member 1%2C transcript variant X1	unknown
3	92071310	3.82681	intronic	G	A	gene5939	XDH	xanthine dehydrogenase%2C transcript variant X1	hom
3	92576361	3.79888	intronic	A	G	gene5945	ADD2	adducin 2%2C transcript variant X1	hom
3	92577257	3.9897	intronic	C	T	gene5945	ADD2	adducin 2%2C transcript variant X1	unknown
3	100754954	4.33189	UTR5	G	A	gene6061	LONRF2	LON peptidase N-terminal domain and ring finger 2%2C transcript variant X1	het
3	134194497	3.8655	intronic	C	A	gene6395	SCN8A	sodium channel%2C voltage gated%2C type VIII alpha subunit%2C transcript variant X1	het
3	134194505	3.8655	intronic	C	T	gene6395	SCN8A	sodium channel%2C voltage gated%2C type VIII alpha subunit%2C transcript variant X1	het
3	142165823	4.96257	intronic	T	A	gene6540	TMEM117	transmembrane protein 117%2C transcript variant X5	hom
3	148658865	3.99311	intronic	A	G	gene6571	PTPRR	protein tyrosine phosphatase%2C receptor type%2C R%2C transcript variant X1	unknown
3	169061369	4.35184	intronic	A	G	gene6899	SCYL2	SCY1-like%2C kinase-like 2%2C transcript variant X2	het
3	205148215	3.8755	intronic	C	T	gene7300	LOC101122683	ovostatin homolog 2-like	unknown
4	5360797	4.7217	intronic	A	G	gene7711	DDC	dopa decarboxylase%2C transcript variant X2	het
4	15679274	4.66595	intronic	A	G	gene7791	UMAD1	UBAP1-MVB12-associated (UMA) domain containing 1%2C transcript variant X1	hom
4	16134468	3.80688	intronic	T	C	gene7795	ICA1	islet cell autoantigen 1%2C transcript variant X1	hom
4	16139478	3.914	intronic	G	A	gene7795	ICA1	islet cell autoantigen 1%2C transcript variant X1	hom
4	16188952	3.88572	intronic	C	A	gene7795	ICA1	islet cell autoantigen 1%2C transcript variant X1	unknown
4	16233110	4.08386	intronic	G	C	gene7795	ICA1	islet cell autoantigen 1%2C transcript variant X1	het
4	109603310	4.11126	intronic	T	C	gene8532	CNTNAP2	contactin associated protein-like 2%2C transcript variant X1	hom
4	116152452	4.61404	intronic	G	A	gene8640	DPP6	dipeptidyl-peptidase 6%2C transcript variant X1	unknown
5	9213559	4.01269	intronic	C	T	gene8954	ADGRE3	adhesion G protein-coupled receptor E3%2C transcript variant X1	unknown
5	56208987	4.08302	intronic	G	A	gene9946	JAKMIP2	janus kinase and microtubule interacting protein 2%2C transcript variant X2	hom
5	56209524	3.79888	intronic	C	T	gene9946	JAKMIP2	janus kinase and microtubule interacting protein 2%2C transcript variant X2	hom
6	10651720	3.97757	intronic	A	G	gene10341	NDST4	N-deacetylase/N-sulfotransferase (heparan glucosaminyl) 4	hom
6	12456775	4.85325	intronic	C	T	gene10351	ANK2	ankyrin 2%2C neuronal%2C transcript variant X1	hom
6	12472986	3.85574	intronic	G	C	gene10351	ANK2	ankyrin 2%2C neuronal%2C transcript variant X1	hom
6	12735802	4.22988	intronic	G	A	gene10351	ANK2	ankyrin 2%2C neuronal%2C transcript variant X1	het
6	24331483	6.79888	intronic	C	T	gene10438	EMCN	endomucin%2C transcript variant X1	het
6	24331858	3.84832	intronic	T	C	gene10438	EMCN	endomucin%2C transcript variant X1	het
6	24332845	4.16717	intronic	G	A	gene10438	EMCN	endomucin%2C transcript variant X1	het
6	24339615	5.37716	intronic	T	G	gene10438	EMCN	endomucin%2C transcript variant X1	het
6	29963707	4.09028	intronic	A	G	gene10478	PDLIM5	PDZ and LIM domain 5%2C transcript variant X1	het
6	30002793	5.33022	intronic	T	C	gene10478	PDLIM5	PDZ and LIM domain 5%2C transcript variant X1	unknown
6	30909398	4.9024	intronic	G	A	gene10486	GRID2	glutamate receptor%2C ionotropic%2C delta 2%2C transcript variant X1	hom
6	62940360	4.03844	intronic	C	G	gene10636	KCTD8	potassium channel tetramerization domain containing 8%2C transcript variant X1	hom
6	71698722	3.86967	intronic	A	T	gene10710	AASDH	aminoadipate-semialdehyde dehydrogenase%2C transcript variant X1	hom
6	71702086	3.87811	intronic	T	G	gene10710	AASDH	aminoadipate-semialdehyde dehydrogenase%2C transcript variant X1	hom
6	71702996	3.81248	intronic	A	T	gene10710	AASDH	aminoadipate-semialdehyde dehydrogenase%2C transcript variant X1	hom
6	71703289	4.19192	intronic	T	C	gene10710	AASDH	aminoadipate-semialdehyde dehydrogenase%2C transcript variant X1	hom
6	77039571	4.03452	intronic	C	A	gene10736	ADGRL3	adhesion G protein-coupled receptor L3%2C transcript variant X1	het
6	77390693	4.45161	intronic	G	A	gene10736	ADGRL3	adhesion G protein-coupled receptor L3%2C transcript variant X1	hom
6	77413888	4.45186	intronic	C	G	gene10736	ADGRL3	adhesion G protein-coupled receptor L3%2C transcript variant X1	hom
6	77454819	3.98632	intronic	C	T	gene10736	ADGRL3	adhesion G protein-coupled receptor L3%2C transcript variant X1	hom
6	84918404	4.19908	intronic	C	T	gene10783	SULT1E1	sulfotransferase family 1E member 1%2C transcript variant X2	het
6	85017527	4.10563	intronic	T	G	gene10784	CSN1S1	casein alpha s1%2C transcript variant X1	hom
7	24379931	5.01786	exonic	C	T	gene11532	LOC101102066	olfactory receptor 4K2-like	het
7	45068736	4.10292	intronic	A	G	gene11808	VPS13C	vacuolar protein sorting 13 homolog C (S. cerevisiae)%2C transcript variant X1	hom
7	84364218	4.03626	intronic	G	A	gene12208	GPATCH2L	G-patch domain containing 2 like%2C transcript variant X1	het
8	4635006	4.1707	intronic	G	A	gene12327	MEI4	meiotic double-stranded break formation protein 4%2C transcript variant X2	het
8	21510651	4.01583	intronic	T	C	gene12441	NT5DC1	5'-nucleotidase domain containing 1%2C transcript variant X1	hom
8	21701959	4.46005	intronic	C	T	gene12443	FRK	fyn-related Src family tyrosine kinase%2C transcript variant X1	het
8	27894225	3.81248	intronic	G	A	gene12491	LOC101108397	putative uncharacterized protein C6orf183%2C transcript variant X1	hom
8	52892131	4.13053	intronic	A	G	gene12641	THEMIS	thymocyte selection associated%2C transcript variant X1	hom
8	67542828	4.11295	intronic	C	T	gene12756	AIG1	androgen-induced 1%2C transcript variant X1	hom
8	67550402	4.56655	intronic	G	T	gene12756	AIG1	androgen-induced 1%2C transcript variant X1	hom
8	67550416	4.3783	intronic	G	A	gene12756	AIG1	androgen-induced 1%2C transcript variant X1	hom
8	67551883	3.86328	intronic	A	T	gene12756	AIG1	androgen-induced 1%2C transcript variant X1	hom
8	67551884	3.86328	intronic	T	C	gene12756	AIG1	androgen-induced 1%2C transcript variant X1	hom
8	81284069	3.78516	intronic	C	T	gene12860	SERAC1	serine active site containing 1%2C transcript variant X1	unknown
9	5162002	3.79642	UTR3	G	A	gene12978	ADGRB3	adhesion G protein-coupled receptor B3%2C transcript variant X1	het
9	49581005	4.5696	intronic	G	A	gene13343	STAU2	staufen double-stranded RNA binding protein 2%2C transcript variant X4	hom
9	57722620	3.86999	intronic	G	A	gene13393	MAL2	mal%2C T-cell differentiation protein 2%2C transcript variant X1	hom
9	76858497	3.86391	intronic	C	T	gene13495	RGS22	regulator of G-protein signaling 22%2C transcript variant X1	hom
10	5468138	4.2199	intronic	T	C	gene13655	PCDH17	protocadherin 17%2C transcript variant X1	het
10	5468591	4.51913	intronic	T	A	gene13655	PCDH17	protocadherin 17%2C transcript variant X1	het
10	12376383	3.99225	intronic	C	T	gene13674	VWA8	von Willebrand factor A domain containing 8%2C transcript variant X1	hom
10	12376407	4.30883	intronic	C	T	gene13674	VWA8	von Willebrand factor A domain containing 8%2C transcript variant X1	hom
10	14403459	3.98213	intronic	A	C	gene13686	CCDC122	coiled-coil domain containing 122	het
10	14403994	3.87484	intronic	C	T	gene13686	CCDC122	coiled-coil domain containing 122	het
10	14414242	3.96658	intronic	G	A	gene13686	CCDC122	coiled-coil domain containing 122	het
10	16643966	4.54729	intronic	T	G	gene13709	LCP1	lymphocyte cytosolic protein 1 (L-plastin)%2C transcript variant X1	hom
10	16644678	4.80771	intronic	A	G	gene13709	LCP1	lymphocyte cytosolic protein 1 (L-plastin)%2C transcript variant X1	hom
10	16646632	4.51329	intronic	G	A	gene13709	LCP1	lymphocyte cytosolic protein 1 (L-plastin)%2C transcript variant X1	het
10	16646641	4.43074	intronic	G	A	gene13709	LCP1	lymphocyte cytosolic protein 1 (L-plastin)%2C transcript variant X1	het
10	16682626	3.94006	intronic	C	T	gene13711	LRRC63	leucine rich repeat containing 63%2C transcript variant X4	het
10	20922954	7.18923	intronic	C	T	gene13751	FAM124A	family with sequence similarity 124 member A%2C transcript variant X1	hom
10	23153158	4.15509	intronic	C	G	gene13781	LHFP	lipoma HMGIC fusion partner%2C transcript variant X2	hom
10	26099600	4.17555	intronic	G	T	gene13806	NBEA	neurobeachin%2C transcript variant X1	hom
10	26104175	4.09762	intronic	C	G	gene13806	NBEA	neurobeachin%2C transcript variant X1	hom
10	26104418	4.53047	intronic	G	A	gene13806	NBEA	neurobeachin%2C transcript variant X1	hom
10	29163870	3.83893	intronic	G	A	gene13830	FRY	FRY microtubule binding protein%2C transcript variant X1	het
10	31221333	3.87648	intronic	A	C	gene13856	MTUS2	microtubule associated tumor suppressor candidate 2%2C transcript variant X3	unknown
10	31230200	4.94923	intronic	T	C	gene13856	MTUS2	microtubule associated tumor suppressor candidate 2%2C transcript variant X3	het
10	31444222	4.33828	intronic	G	A	gene13856	MTUS2	microtubule associated tumor suppressor candidate 2%2C transcript variant X3	unknown
10	44495553	4.501	intronic	T	C	gene13940	KLHL1	kelch like family member 1	het
10	67703041	4.12309	intronic	C	T	gene14004	GPC5	glypican 5%2C transcript variant X6	het
10	67720230	4.53536	intronic	G	A	gene14004	GPC5	glypican 5%2C transcript variant X6	hom
10	70348639	3.92263	intronic	T	C	gene14028	LOC101106781	multidrug resistance-associated protein 4-like%2C transcript variant X1	hom
10	70390145	3.92191	intronic	G	A	gene14028	LOC101106781	multidrug resistance-associated protein 4-like%2C transcript variant X1	hom
11	10093900	5.02209	intronic	C	T	gene14254	DHX40	DEAH (Asp-Glu-Ala-His) box polypeptide 40%2C transcript variant X1	het
11	15943220	3.81333	intronic	G	A	gene14350	ASIC2	acid sensing ion channel 2%2C transcript variant X1	hom
11	25777083	3.81446	intronic	A	G	gene14585	RABEP1	rabaptin%2C RAB GTPase binding effector protein 1%2C transcript variant X1	unknown
11	29893446	4.02141	intronic	T	C	gene14762	DNAH9	dynein%2C axonemal%2C heavy chain 9%2C transcript variant X1	hom
11	41574850	3.98088	intronic	A	G	gene15098	DNAJC7	DnaJ heat shock protein family (Hsp40) member C7%2C transcript variant X1	het
12	25454817	3.80688	intronic	C	T	gene15796	NVL	nuclear VCP-like%2C transcript variant X1	hom
12	26721953	4.02845	intronic	C	A	gene15811	ENAH	enabled homolog (Drosophila)%2C transcript variant X1	hom
12	31721060	3.84863	intronic	G	A	gene15871	SDCCAG8	serologically defined colon cancer antigen 8%2C transcript variant X1	het
12	39119127	3.98005	intronic	A	T	gene15944	AADACL4	arylacetamide deacetylase-like 4%2C transcript variant X1	hom
12	53970535	4.71988	intronic	G	A	gene16201	RABGAP1L	RAB GTPase activating protein 1-like%2C transcript variant X1	hom
12	56526976	3.79452	intronic	T	C	gene16219	BRINP2	bone morphogenetic protein/retinoic acid inducible neural-specific 2%2C transcript variant X1	hom
12	57453271	4.04682	exonic	T	G	gene16224	LOC101118372	quinone oxidoreductase-like protein 2%2C transcript variant X1	hom
12	66506396	3.81702	intronic	A	T	gene16321	KCNK2	potassium channel%2C two pore domain subfamily K%2C member 2%2C transcript variant X1	het
13	14959047	3.94006	intronic	G	A	gene16549	CELF2	CUGBP%2C Elav-like family member 2%2C transcript variant X1	het
13	18006687	3.95585	intronic	G	A	gene16590	PARD3	par-3 family cell polarity regulator%2C transcript variant X1	unknown
13	55759653	3.84527	downstream	A	T	gene17026	CDH26	cadherin 26%2C transcript variant X1	het
13	64737374	3.78995	intronic	G	T	gene17219	EPB41L1	erythrocyte membrane protein band 4.1-like 1%2C transcript variant X1	het
13	73699411	3.78357	UTR3	G	A	gene17339	LOC101113516	pancreatic trypsin inhibitor	het
13	74735951	4.33414	intronic	G	A	gene17377	SLC13A3	solute carrier family 13 (sodium-dependent dicarboxylate transporter)%2C member 3%2C transcript variant X1	hom
13	76448369	4.06712	intronic	C	G	gene17388	PREX1	phosphatidylinositol-3%2C4%2C5-trisphosphate-dependent Rac exchange factor 1%2C transcript variant X1	het
14	21652166	4.15348	intronic	C	T	gene17707	FTO	fat mass and obesity associated%2C transcript variant X1	unknown
14	35806060	3.83953	intronic	C	A	gene17912	LOC101121621	cytochrome b5 type B	het
14	39177518	3.92665	intronic	A	G	gene17954	HYDIN	HYDIN%2C axonemal central pair apparatus protein%2C transcript variant X1	het
14	62331823	3.80052	intronic	T	G	gene18874	ZNF274	zinc finger protein 274%2C transcript variant X1	het
15	1823961	4.14594	intronic	G	T	gene18921	GRIA4	glutamate receptor%2C ionotropic%2C AMPA 4%2C transcript variant X2	hom
15	5263802	4.15509	exonic	C	T	gene18934	MMP13	matrix metallopeptidase 13	hom
15	5266523	3.86999	intronic	A	C	gene18934	MMP13	matrix metallopeptidase 13	hom
15	5267334	4.16717	intronic	T	C	gene18934	MMP13	matrix metallopeptidase 13	hom
15	5782475	3.79022	UTR5	G	A	gene18943	LOC105601931	GATA zinc finger domain-containing protein 16-like%2C transcript variant X1	hom
15	6154532	6.09491	intronic	G	A	gene18952	YAP1	Yes associated protein 1	hom
15	7489977	4.44527	intronic	A	G	gene18958	PGR	progesterone receptor%2C transcript variant X1	hom
15	7490873	4.12309	intronic	T	A	gene18958	PGR	progesterone receptor%2C transcript variant X1	hom
15	7506765	3.93405	intronic	A	G	gene18958	PGR	progesterone receptor%2C transcript variant X1	hom
15	7667383	4.60432	intronic	T	C	gene18959	ARHGAP42	Rho GTPase activating protein 42%2C transcript variant X1	hom
15	8319923	3.90833	intronic	T	A	gene18962	CNTN5	contactin 5%2C transcript variant X1	hom
15	8902445	3.89688	intronic	T	G	gene18962	CNTN5	contactin 5%2C transcript variant X1	hom
15	9606050	3.93517	intronic	T	C	gene18962	CNTN5	contactin 5%2C transcript variant X1	hom
15	14700760	3.914	intronic	G	T	gene18983	SESN3	sestrin 3%2C transcript variant X1	het
15	15601050	4.65014	intronic	G	A	gene18996	CWF19L2	CWF19-like 2%2C cell cycle control (S. pombe)%2C transcript variant X1	unknown
15	15606065	4.17587	intronic	T	A	gene18996	CWF19L2	CWF19-like 2%2C cell cycle control (S. pombe)%2C transcript variant X1	het
15	15606593	4.55238	intronic	G	A	gene18996	CWF19L2	CWF19-like 2%2C cell cycle control (S. pombe)%2C transcript variant X1	unknown
15	15607856	4.40517	intronic	A	G	gene18996	CWF19L2	CWF19-like 2%2C cell cycle control (S. pombe)%2C transcript variant X1	het
15	15607938	4.59912	intronic	G	T	gene18996	CWF19L2	CWF19-like 2%2C cell cycle control (S. pombe)%2C transcript variant X1	het
15	15610036	3.98506	intronic	G	C	gene18996	CWF19L2	CWF19-like 2%2C cell cycle control (S. pombe)%2C transcript variant X1	het
15	15610070	4.68613	intronic	T	C	gene18996	CWF19L2	CWF19-like 2%2C cell cycle control (S. pombe)%2C transcript variant X1	het
15	15610207	3.89963	intronic	T	C	gene18996	CWF19L2	CWF19-like 2%2C cell cycle control (S. pombe)%2C transcript variant X1	het
15	15612577	5.25181	intronic	G	C	gene18996	CWF19L2	CWF19-like 2%2C cell cycle control (S. pombe)%2C transcript variant X1	het
15	15612736	3.94386	intronic	A	C	gene18996	CWF19L2	CWF19-like 2%2C cell cycle control (S. pombe)%2C transcript variant X1	het
15	15613866	4.18562	intronic	A	T	gene18996	CWF19L2	CWF19-like 2%2C cell cycle control (S. pombe)%2C transcript variant X1	het
15	15616065	4.13501	intronic	A	G	gene18996	CWF19L2	CWF19-like 2%2C cell cycle control (S. pombe)%2C transcript variant X1	het
15	23152764	4.12378	intronic	G	A	gene19061	NCAM1	neural cell adhesion molecule 1%2C transcript variant X1	unknown
15	33994683	4.0242	intronic	C	T	gene19208	SERGEF	secretion regulating guanine nucleotide exchange factor%2C transcript variant X3	het
15	34087649	4.09626	intronic	G	A	gene19208	SERGEF	secretion regulating guanine nucleotide exchange factor%2C transcript variant X3	het
15	39359178	3.91937	intronic	T	C	gene19256	TEAD1	TEA domain family member 1 (SV40 transcriptional enhancer factor)%2C transcript variant X1	hom
15	43862666	3.85824	intronic	G	A	gene19302	RIC3	RIC3 acetylcholine receptor chaperone%2C transcript variant X1	hom
15	51591940	4.42274	exonic	C	T	gene19641	C2CD3	C2 calcium-dependent domain containing 3%2C transcript variant X1	het
15	51593250	3.89483	intronic	C	A	gene19641	C2CD3	C2 calcium-dependent domain containing 3%2C transcript variant X1	het
15	51621839	4.33489	intronic	A	C	gene19641	C2CD3	C2 calcium-dependent domain containing 3%2C transcript variant X1	hom
15	51622325	3.79697	intronic	C	T	gene19641	C2CD3	C2 calcium-dependent domain containing 3%2C transcript variant X1	unknown
16	39390573	4.79588	intronic	G	A	gene20426	RAI14	retinoic acid induced 14%2C transcript variant X1	het
16	51095013	4.0007	intronic	A	G	gene20465	CDH12	cadherin 12%2C type 2 (N-cadherin 2)	het
16	53294813	3.9974	intronic	G	A	gene20469	CDH18	cadherin 18%2C type 2%2C transcript variant X4	het
16	53297331	4.05562	intronic	C	T	gene20469	CDH18	cadherin 18%2C type 2%2C transcript variant X4	het
16	53757929	4.2307	intronic	A	G	gene20469	CDH18	cadherin 18%2C type 2%2C transcript variant X4	hom
16	57439834	4.60502	intronic	C	T	gene20490	FBXL7	F-box and leucine-rich repeat protein 7%2C transcript variant X1	hom
16	58212809	4.33828	intronic	C	T	gene20493	ANKH	ANKH inorganic pyrophosphate transport regulator%2C transcript variant X1	unknown
16	58262230	3.79697	intronic	C	A	gene20493	ANKH	ANKH inorganic pyrophosphate transport regulator%2C transcript variant X1	hom
16	58262412	4.13253	intronic	C	T	gene20493	ANKH	ANKH inorganic pyrophosphate transport regulator%2C transcript variant X1	hom
16	58263880	4.23875	intronic	C	A	gene20493	ANKH	ANKH inorganic pyrophosphate transport regulator%2C transcript variant X1	hom
16	62005029	4.89076	intronic	G	T	gene20501	CTNND2	catenin delta 2%2C transcript variant X1	het
16	63779340	5.37284	intronic	G	T	gene20514	SEMA5A	sema domain%2C seven thrombospondin repeats (type 1 and type 1-like)%2C transmembrane domain (TM) and short cytoplasmic domain%2C (semaphorin) 5A%2C transcript variant X1	unknown
16	63780216	3.89928	intronic	C	T	gene20514	SEMA5A	sema domain%2C seven thrombospondin repeats (type 1 and type 1-like)%2C transmembrane domain (TM) and short cytoplasmic domain%2C (semaphorin) 5A%2C transcript variant X1	het
16	65505643	4.68361	intronic	A	T	gene20521	ADCY2	adenylate cyclase 2 (brain)%2C transcript variant X1	hom
17	3922567	3.80688	intronic	C	T	gene20596	LOC101122892	transmembrane protein 131-like%2C transcript variant X1	unknown
17	4131792	4.11691	intronic	A	T	gene20597	MND1	meiotic nuclear divisions 1%2C transcript variant X1	hom
17	4134560	4.292	intronic	C	A	gene20597	MND1	meiotic nuclear divisions 1%2C transcript variant X1	het
17	6651754	4.15509	intronic	T	C	gene20615	LRBA	LPS-responsive vesicle trafficking%2C beach and anchor containing%2C transcript variant X1	hom
17	6949633	4.3174	intronic	G	A	gene20615	LRBA	LPS-responsive vesicle trafficking%2C beach and anchor containing%2C transcript variant X1	hom
17	6949637	3.9393	intronic	A	T	gene20615	LRBA	LPS-responsive vesicle trafficking%2C beach and anchor containing%2C transcript variant X1	hom
17	6949699	3.87452	intronic	A	G	gene20615	LRBA	LPS-responsive vesicle trafficking%2C beach and anchor containing%2C transcript variant X1	hom
17	6949705	3.87452	intronic	C	G	gene20615	LRBA	LPS-responsive vesicle trafficking%2C beach and anchor containing%2C transcript variant X1	hom
17	7024200	3.87063	intronic	G	A	gene20615	LRBA	LPS-responsive vesicle trafficking%2C beach and anchor containing%2C transcript variant X1	het
17	7025079	5.66857	intronic	T	G	gene20615	LRBA	LPS-responsive vesicle trafficking%2C beach and anchor containing%2C transcript variant X1	het
17	7025229	3.79561	intronic	A	G	gene20615	LRBA	LPS-responsive vesicle trafficking%2C beach and anchor containing%2C transcript variant X1	het
17	7025516	4.02812	intronic	C	T	gene20615	LRBA	LPS-responsive vesicle trafficking%2C beach and anchor containing%2C transcript variant X1	het
17	7026477	5.32698	intronic	A	C	gene20615	LRBA	LPS-responsive vesicle trafficking%2C beach and anchor containing%2C transcript variant X1	het
17	7026930	3.78861	intronic	C	T	gene20615	LRBA	LPS-responsive vesicle trafficking%2C beach and anchor containing%2C transcript variant X1	unknown
17	7033008	4.19908	intronic	T	G	gene20615	LRBA	LPS-responsive vesicle trafficking%2C beach and anchor containing%2C transcript variant X1	het
17	7050972	3.91865	intronic	T	C	gene20615	LRBA	LPS-responsive vesicle trafficking%2C beach and anchor containing%2C transcript variant X1	het
17	7059267	4.45817	intronic	C	T	gene20615	LRBA	LPS-responsive vesicle trafficking%2C beach and anchor containing%2C transcript variant X1	het
17	7098735	4.30329	intronic	C	T	gene20615	LRBA	LPS-responsive vesicle trafficking%2C beach and anchor containing%2C transcript variant X1	het
17	9891617	3.88706	intronic	T	G	gene20629	ARHGAP10	Rho GTPase activating protein 10	hom
17	9891707	4.30312	intronic	A	G	gene20629	ARHGAP10	Rho GTPase activating protein 10	hom
17	9893423	5.22534	intronic	C	G	gene20629	ARHGAP10	Rho GTPase activating protein 10	hom
17	11616598	3.93405	intronic	G	T	gene20638	LOC105602726	sodium/bile acid cotransporter 7%2C transcript variant X1	hom
17	14687506	3.86233	intronic	G	C	gene20660	INPP4B	inositol polyphosphate-4-phosphatase type II B%2C transcript variant X2	hom
17	14757447	3.85981	intronic	G	C	gene20660	INPP4B	inositol polyphosphate-4-phosphatase type II B%2C transcript variant X2	het
17	36002015	4.32239	intronic	C	A	gene20768	FSTL5	follistatin-like 5%2C transcript variant X1	hom
17	48062281	4.0532	intronic	C	T	gene20852	TMEM132C	transmembrane protein 132C%2C transcript variant X1	het
17	52310589	4.11532	intronic	G	A	gene20905	DENR	density-regulated protein%2C transcript variant X1	hom
18	42509424	5.0656	intronic	C	A	gene21702	NPAS3	neuronal PAS domain protein 3%2C transcript variant X1	hom
19	379517	4.11725	intronic	T	C	gene22062	VOPP1	vesicular%2C overexpressed in cancer%2C prosurvival protein 1%2C transcript variant X1	hom
19	49507056	4.22323	intronic	T	C	gene22472	DOCK3	dedicator of cytokinesis 3%2C transcript variant X12	hom
20	13368737	3.93405	intronic	T	C	gene22907	KIF6	kinesin family member 6%2C transcript variant X1	hom
20	40245274	3.81135	intronic	C	T	gene23653	DTNBP1	dystrobrevin binding protein 1	hom
20	46785779	4.2529	intronic	T	C	gene23707	RIOK1	RIO kinase 1%2C transcript variant X2	hom
20	46787986	4.08166	intronic	T	C	gene23707	RIOK1	RIO kinase 1%2C transcript variant X2	hom
20	46787987	4.08166	intronic	G	A	gene23707	RIOK1	RIO kinase 1%2C transcript variant X2	hom
20	46788011	4.56511	intronic	G	A	gene23707	RIOK1	RIO kinase 1%2C transcript variant X2	hom
20	46790045	5.45992	intronic	G	A	gene23707	RIOK1	RIO kinase 1%2C transcript variant X2	hom
21	47440610	4.03621	intronic	G	A	gene24508	LOC101118066	actin-85C-like%2C transcript variant X2	hom
22	6888463	3.91865	intronic	C	T	gene24611	PRKG1	protein kinase%2C cGMP-dependent%2C type I%2C transcript variant X1	het
22	7881623	4.71019	intronic	A	G	gene24611	PRKG1	protein kinase%2C cGMP-dependent%2C type I%2C transcript variant X1	hom
22	24516150	4.63526	intronic	C	G	gene24851	SORCS3	sortilin-related VPS10 domain containing receptor 3%2C transcript variant X1	unknown
22	26762143	3.98213	intronic	G	C	gene24852	SORCS1	sortilin-related VPS10 domain containing receptor 1%2C transcript variant X1	het
22	33872250	3.95001	intronic	G	T	gene24896	ABLIM1	actin binding LIM protein 1%2C transcript variant X1	unknown
22	34066387	4.15509	intronic	T	G	gene24896	ABLIM1	actin binding LIM protein 1%2C transcript variant X1	hom
22	34222502	3.92518	intronic	T	A	gene24898	FAM160B1	family with sequence similarity 160 member B1%2C transcript variant X1	hom
22	34812308	3.80052	intronic	G	A	gene24900	ATRNL1	attractin like 1%2C transcript variant X1	hom
22	34828149	4.00463	intronic	T	C	gene24900	ATRNL1	attractin like 1%2C transcript variant X1	het
22	34828150	4.00463	intronic	G	T	gene24900	ATRNL1	attractin like 1%2C transcript variant X1	het
22	35577911	3.83565	intronic	G	A	gene24903	GFRA1	GDNF family receptor alpha 1%2C transcript variant X1	hom
22	41535034	3.8671	intronic	A	G	gene24968	LOC101102109	deleted in malignant brain tumors 1 protein%2C transcript variant X2	hom
22	44630625	4.5899	intronic	C	T	gene25007	ADAM12	ADAM metallopeptidase domain 12%2C transcript variant X1	hom
23	7666733	3.95001	intronic	C	A	gene25120	DOK6	docking protein 6%2C transcript variant X1	het
23	24420025	4.69379	intronic	T	A	gene25182	CCDC178	coiled-coil domain containing 178	hom
23	25927178	3.98632	intronic	T	C	gene25198	DSG3	desmoglein 3%2C transcript variant X1	hom
23	30213105	4.67142	intronic	C	A	gene25210	CHST9	carbohydrate (N-acetylgalactosamine 4-0) sulfotransferase 9%2C transcript variant X1	hom
23	33790534	3.90136	intronic	A	G	gene25236	RBBP8	retinoblastoma binding protein 8%2C transcript variant X4	het
23	34830381	4.49594	intronic	T	C	gene25243	ABHD3	abhydrolase domain containing 3	unknown
23	34944744	3.7967	intronic	C	T	gene25246	GREB1L	growth regulation by estrogen in breast cancer-like%2C transcript variant X1	het
23	37296739	4.15971	intronic	G	A	gene25268	SMCHD1	structural maintenance of chromosomes flexible hinge domain containing 1%2C transcript variant X1	het
23	41080675	4.05017	intronic	T	C	gene25292	PTPRM	protein tyrosine phosphatase%2C receptor type%2C M%2C transcript variant X1	unknown
23	45553870	3.79697	intronic	G	A	gene25333	SLC14A2	solute carrier family 14 (urea transporter)%2C member 2%2C transcript variant X4	hom
23	45819402	4.55736	intronic	T	A	gene25338	EPG5	ectopic P-granules autophagy protein 5 homolog (C. elegans)%2C transcript variant X1	het
24	22338400	4.79561	intronic	G	A	gene25913	TNRC6A	trinucleotide repeat containing 6A%2C transcript variant X2	hom
25	15590203	4.36988	intronic	C	T	gene26536	ANK3	ankyrin 3%2C node of Ranvier (ankyrin G)%2C transcript variant X1	hom
25	23611652	4.42806	intronic	A	G	gene26565	CTNNA3	catenin alpha 3%2C transcript variant X1	hom
25	23920135	5.09076	intronic	C	A	gene26565	CTNNA3	catenin alpha 3%2C transcript variant X1	hom
25	28741406	3.81192	intronic	C	T	gene26650	PLA2G12B	phospholipase A2 group XIIB%2C transcript variant X1	het
25	32016566	3.85605	intronic	T	C	gene26695	C25H10orf11	chromosome 25 open reading frame%2C human C10orf11%2C transcript variant X1	het
25	42527046	3.97306	intronic	G	A	gene26790	WDFY4	WDFY family member 4%2C transcript variant X2	hom
26	3748341	4.02618	intronic	T	A	gene26839	CSMD1	CUB and Sushi multiple domains 1%2C transcript variant X1	hom
26	11070745	3.99055	intronic	G	A	gene26880	TENM3	teneurin transmembrane protein 3%2C transcript variant X1	hom
26	21336929	3.85017	intronic	C	T	gene26969	SGCZ	sarcoglycan zeta	hom
27	46236261	3.78755	intronic	G	T	gene27507	HEPH	hephaestin%2C transcript variant X1	het
27	123155803	3.90868	intronic	G	A	gene28304	IL1RAPL2	interleukin 1 receptor accessory protein-like 2%2C transcript variant X1	het

[truncated: 2 more sheets: Table S11, Table S12]
